# Supplementary material for: Rollator usability from a nursing science perspective: A parallel qualitative content analysis of customer reviews on Amazon
Source: Int J Nurs Stud Adv. 2025 Sep 11;9:100422. doi: 10.1016/j.ijnsa.2025.100422 (PMC12475869; doi:10.1016/j.ijnsa.2025.100422)
Supplement: Supplementary file 1 [file mmc1.xlsx]

## Sheet: JR001100
No.	Stars	Title	Text	Country	Year	Word Count
#001	5	Super teil	Sehr gut ist leicht zum aufbauen	Germany	2023	6
#002	5	Ich bin sehr zufrieden danke	Dehe gechilfe ich bin sehr zufrieden danke	Germany	2023	7
#003	5	Rollator	Dieser Rollator sieht erstmal top aus und ist sehr funktional. Sehr zu empfehlen, er hält gut Gwicht und ist trotzdem total leicht und zusammklappbar für den Kofferraum. *DAUMENHOCH* *DAUMENHOCH* *DAUMENHOCH*	Germany	2023	30
#004	1	Leider nicht ganz so belastbar	Ich habe mich für das Modell entschieden, da meine Frau durch eine COPD bedingt beim gehen immer mal eine Pause braucht. Leider haben sich nach kurzer Zeit die Nähte an der Sitzfläche gelöst und dadurch ist die Sitzfläche nicht mehr brauchbar. ....und nein! Meine Frau wiegt nicht über 130kg! Buche das Ganze als Lehrgeld ab und überstelle das Teil dem Recycling.	Germany	2023	60
#005	2	Instabil	Leider nichts für meinen Vater. Räder eiern. Nicht schön verarbeitet. Geht zurück.	Germany	2023	12
#006	4	Für den Preis super	Der erste Rollator wurde nicht geliefert. Warum weiß ich nicht. Kundenservice kontaktiert und sofort zweite Lieferung bekommen. Der Rollator ist leicht zu bedienen. Gut zum zusammen legen. Fühl mich damit sicher und gut aufgehoben. Sitzfläche schön angenehm zum sitzen. Mit Rückenlehne gut zum sicheren Sitzen	Germany	2023	45
#007	5	Top Ware	Alles super gelaufen. Danke.	Germany	2023	4
#008	3	wirkt nicht stabil	war billig und fühlt sich auch so an, solange man sich nicht setzen muss ok	Germany	2023	15
#009	5	Ein SUPER Rollator	Der Rollator ist sehr gut und leicht zu Handhaben. Im Übrigen ist dieser bei AMAZON über 20,00 EUR billiger, als bei Lidl-Online!!!!!	Germany	2023	22
#010	5	Ok	Zufrieden	Germany	2023	1
#011	5	Begeistert	Toller Rollator. Meine Mutter ist voll zufrieden.	Germany	2023	7
#012	5	Huskys Rollator	Alles wie beschrieben und abgebildet	Germany	2023	5
#013	3	Einfache Montage und schöner Rollator	Die Montage war sehr einfach und ging schnell, die Lieferung erfolgt in einem großen Karton, der Verwender ist vollkommen zufrieden mit dem Rollator	Germany	2023	23
#014	5	Rollator	Super Teil	Germany	2023	2
#015	5	Rollator in cooler Farbe	Der Rollator sieht viel schöner aus als die üblichen schwarzen oder grauen. Lila ist die Lieblingsfarbe meiner Mutter!!! Er ist leicht zusammenzubauen. Lässt sich auch leicht fahren und ist trotzdem sehr stabil.	Germany	2023	32
#016	5	Schnelle Lieferung	Einfacher Aufbau	Germany	2023	2
#017	5	Rollator	Schönes Design und sehr leicht zu händeln für ältere Menschen.	Germany	2023	10
#018	5	Läßt sich gut fahren	Der Rollator läßt sich gut fahren. Bin sehr zufrieden damit.	Germany	2023	9
#019	5	Leichter Zusammenbau	Rollator wurde erst einen Tag später als angekündigt geliefert. Nachdem ich am eigentlichen Lieferdatum 13 Stunden zu Hause auf das Teil gewartet hatte und die Lieferung dann für einen Zeitraum von 1-3 Tagen angekündigt wurde, habe ich mich beim Hersteller beschwert und siehe da, das Paket wurde noch am gleichen Tag geliefert. Aufbau ging leicht. Ist so, wie beschrieben und stabil auch für "kräft…	Germany	2023	67
#020	5	Dieser Rollator ist perfekt	Dieser Rollator ist nicht so hoch zum Sitzen wie die anderen Rollatoren von der Krankenkasse, auch mit dem Rücken Gurt ist eine gute Lösung. Er ist schnell auf gebaut. Einfach sein Geld wert.	Germany	2023	33
#021	5	Es gibt nix Besseres	Meine Frau war infolge einer Operation auf diese Gehhilfe angewiesen. Eine bessere Unterstützungh habe ich nicht gefunden. Beste Grüße	Germany	2023	19
#022	5	Prei Leistung ist ok. Ich bin Schwerbeschädigt und sehr beschränkt gehfähig.	Durch einen Unfall ist das Vorderrat meines Rolllators gebrochen. Ich bin auf meinen Rolllator angewiesen, daher bitte ich um schnellste Lieferung, die Rechnung werde ich sofort bezahlen.	Germany	2023	27
#023	5	Superteil	Hat alles, was man von einem Rollator erwartet. Ich bin sehr zufrieden und wurde schon öfters um den Rollator beneidet.	Germany	2023	20
#024	5	Passt	Als erste Lieferung bekam ich einen gebrauchten, defekten Rollator. Nach Kontaktaufnahme mit dem Lieferanten allerdings einen neuwertigen. Wirkt bis jetzt recht stabil, sehr geländegängig.	Germany	2023	24
#025	5	klasse	einfach Klasse	Germany	2023	2
#026	4	Robuster Rollator	Das ist ein guter Rollator mit bequemen Sitz. Der einzige Nachteil, wenn ich ihn ganz klein zusammenfalten möchte ist es mit den beiden Rändelschrauben ein wenig mühselig, hier wäre eine Steckverbindung (Sicherung) effektiver.	Germany	2023	33
#027	5	Gehhilfe	Klappt gut.	Germany	2023	2
#028	5	Sehr gute Qualität	Lässt sich gut schieben nur die vier Gewindeschrauben sollten durch Schnellspannstifte ersetzt werden so dauert das zusammenklappen und aufbauen unnötig lange	Germany	2023	21
#029	5	Sehr gutes Teil	Brauchte Hilfe beim Aufbau, ging aber sehr flott. Bin hoch zufrieden mit meinem Ferrari Rollator in rot. Einfach zusammen und auseinander zu klappen und sehr bequemer Sitz	Germany	2023	27
#030	5	Mein Bester Begleiter	Gute Qualität, Sitzfläche passt super, hilft gut beim Abstützen, nichts zu bemängeln	Germany	2023	12
#031	2	Die Bremsen sind schwach	Gestern Abend waren die Bremsen fest an trotzdem ist die rollator Weg gerutscht und ich bin zu Fußboden gefallen. Ich kann diese Rollator nicht mehr trauen Finger weg von diese billige Schrot. Meine Physiotherapeutin hat mir gesagt es ist sogar gefährlich wegen die Bremsen die nicht fest halten. Obgleich all dies ich kriege mein Geld nicht zurück!!	Germany	2023	57
#032	5	Ein super Rolli...leicht, kompakt und ein Hingucker!!!	Praktisch und leicht… Schnell zu Verstauen z.b im Auto.. Preis/Leistungsverhältnis Super!!!	Germany	2023	11
#033	1	nicht stabil	Bremsen funktionieren nicht richtig, ich finde das sehr gefährlich	Germany	2023	9
#034	5	Sehr leicht	Super sehr zu empfehlen *DAUMENHOCH* *DAUMENHOCH* *DAUMENHOCH*	Germany	2023	7
#035	5	Rollator	Hält was es verspricht.	Germany	2023	4
#036	5	Sehr gut	Klein und gut haltbar. Leicht. Teilweise bisschen wackelig	Germany	2023	8
#037	5	Preiswert und bestens	Habe den Rollator als Zweit-Rollator gekauft: Für die Wohnung und auch für die Mitnahme im Auto. Er ist nämlich sehr klein zusammenfaltbar. Über Stabilität und Haltbarkeit kann ich zu so frühem Zeitpunkt nichts sagen. Zusätzlich zur vorderen Tasche habe ich eine weitere mit gleichem Stauraum gekauft. Sie befindet sich vorn unter dem Sitz. Die Sitzfläche ist ebenso breit wie bei meinem anderen, we…	Germany	2023	77
#038	5	Für den Preis gut	Rollator lässt sich prima zusammenfallten. Besser noch wenn die Rollen demontiert werden. Relativ leicht ist er auch noch. Leider stellen sich bei Steinpflaster oft die Räder quer und blockieren	Germany	2023	29
#039	5	Für den Preis super	Entspricht der Abbildung, leichte Montage, der zusammenlegbaren Räder	Germany	2023	8
#040	4	Hält was er verspricht	Wir haben den Rollator für meine Mutter gekauft, nachdem sie sich das Wadenbein gebrochen hatte. Er wurde schnell und problemlos geliefert. Wir mussten lediglich ein paar wenige Schrauben eindrehen und schon war er bereit. Er lässt sich problemlos zusammen- und wieder aufklappen (in einfacher Weise) und so schlank in die Ecke verstauen; das kann auch meine Mutter problemlos. Komplett zusammenklap…	Germany	2023	176
#041	4	Rollator doch sehr schwer!	Gut zusammenlegbar aber das Material zu schwer!!	Germany	2023	7
#042	3	Rollator	Da ich gehbehindert bin, habe ich mir aus Sicherheitsgründen einen Rollator gekauft, Leider bin ich damit nicht ganz zufrieden, da der Rollator trotzdem vorne weiter rollt auch wenn ich die Bremshebel getätigt habe das ist für mich ein Sicherheitsrisiko zu fallen, ich brauche einen Rollator der beim Bremsen mit allen vier Räder blockiert und nicht nur zwei hinten wie bei diesem Rollator Bitte geb…	Germany	2023	75
#043	5	Rollator	Alles gut	Germany	2023	2
#044	5	Rollator	Mein neuer Begleiter ist sehr stabil und gut verarbeitet, immer wieder zu empfehlen. Gutes Preis/Leistungsverhältnis	Germany	2023	15
#045	5	Sehr gutes Produkt.=	Eigenbedarf.Sieht gut aus,lässt sich leicht schieben und schnell zusammen klappen.	Germany	2023	10
#046	5	Spitze!!!	Er ist sehr leicht aufzubauen. Das Design ist der Hammer! Die Tasche ist sehr niedlich und meine Handtasche passt rein. Für die Wohnung sind die Reifen einfach toll. Draußen hab ich noch nicht probiert. Ich würde ihn empfehlen und wieder kaufen *DAUMENHOCH*	Germany	2023	42
#047	5	Tolles Gefährt.	Rollator entspricht voll und ganz der Produktbeschreibung. Leicht im Aufbau und in der Handhabung.	Germany	2023	14
#048	5	Rollator	Läuft	Germany	2023	1
#049	3	Rollator	gefällt mir!, praktisch, hat alles was man von so einem Gerät erwartet. Guter Style, vielleicht auch langlebig???	Germany	2023	17
#050	5	Oma ist begeistert	Omi hat Spaß… Schnell zusammen gebaut.. Erfüllt sein Zweck und sieht gut aus	Germany	2023	13
#051	5	Alles wie erwartet	Alles topp gelaufen und zu meiner vollen Zufriedenheit	Germany	2023	8
#052	5	Sehr Stabil.	Stabile Verarbeitung und gut zu bedienen. Werde ich weiter empfehlen.	Germany	2023	10
#053	3	Rollator	Macht seinen Job, Räder machen klappernde geräuche, die Tasche ist ziemlich schmal könnte größer sein, zu viele Klettverschlüsse zum befestigen	Germany	2023	20
#054	5	Besser geht es nicht	Sehr gutes Material guter Preis schnelle Lieferung	Germany	2023	7
#055	4	Erstaunlich gut	Nach einem Sturz habe ich mir einenRollator für 250 € gekauft. Also keine Luxusklasse. Da ich den Rolli nicht ständig die Treppe hinauschleppen wollte, habe ich nach einem 2. Ausschau gehalten. 2 Kandidaten fielen durch, weil der Service im Internet stark bemängelt wurde. Die Website von Rollator-Brands hat mich überzeugt. Beide Rollatoren sind sich sehr ähnlich, das finish des teurern ist besser…	Germany	2023	125
#056	5	Leichte unkomplizierte Produkt	Super leichte Montage ales wie beschrieben, tolle Produkt *BEAMINGFACEWITHSMILINGEYES*	Germany	2023	9
#057	5	Super für Rentner	Meine Oma war sehr begeistert	Germany	2023	5
#058	5	Super	Funktioniert einwandfrei wir sind sehr zufrieden	Germany	2023	6
#059	5	Sehr gute Qualität	Preisleistung ist hervorragend, leicht komfortabel, schnell zusammengebaut und sehr gute Räder. Mein Vater ist begeistert.	Germany	2023	15
#060	5	Rollator	Würd gut genutzt	Germany	2023	3
#061	5	Der Rollator ist leicht, stabil und sieht gut aus und der Preis stimmt.	ich habe mir den Rollator bestellt und 2 Freundinnen waren so begeistert, dass ich für sie auch noch einen bestellt habe. Wir sind begeistert.	Germany	2022	24
#062	4	Faltbar +günstig	Sitzhöhe könnte etwas höher sein.	Germany	2022	5
#063	5	Praktisch	Schöne Farbe erfüllt seinen Zweck ist stabil. Die Oma ist glücklich.	Germany	2022	11
#064	3	Rollador pink	Leider zu unförmig, lässt sich nicht so gut rollen, u drehen leider nix für mich	Germany	2022	15
#065	5	Gutes Preis Leistungsverhältnis	Kann man schmal zusammen legen, sehr stabil	Germany	2022	7
#066	5	Der Rollator entspricht allen Ansprüchen	Mein Schwiegervater war total begeistert und ist gleich mit dem Rollator spazieren gegangen!	Germany	2022	13
#067	5	Rollator ist eine gute Wahl	Habe ich für eine ältere Dame gekauft, die sehr gut mit dem Rollator zurecht kommt, auch das Preis Leistungsverhältnis ist in Ordnung	Germany	2022	22
#068	5	Preis Leistungs Verhaeltnis gut	komfort ist gut, Alltagstauglich	Germany	2022	4
#069	5	sicher und gut	Der Rollator sieht nicht nur gut aus, er ist wendig, und man sitz sicher und gut auf ihm	Germany	2022	18
#070	5	Der Rollator hat mich überzeugt.	Sehr schnelle Lieferung. Mittwoch bestelle, Donnerstag geliefert. Zusammenbau relativ schnell und einfach.	Germany	2022	12
#071	5	Rolator	Ich musste die Schrauben suchen die in der Tasche waren. Nicht in einem beutel gewesen nur Lose.	Germany	2022	17
#072	5	Wenden auf kleinem Raum	Ging schnell zum zusammen bauen.	Germany	2022	5
#073	5	Rolli	Super Teil! Mana ist zufrieden, vor allem die Farbe sehr schön!	Germany	2022	11
#074	5	Rollator	Preis Leistung Top, stabil und einfacher Aufbau	Germany	2022	7
#075	5	1a	Alles wunderbar, super Qualität! Schnelle Lieferung ... 1 A! Gerne immer wieder	Germany	2022	12
#076	4	Schnell zusammen gebaut, stabil und wie beschrieben	Zustellung mangelhaft. Einfach vor den hauseingang gestellt ohne Benachrichtigung. Artikel selbst ist top	Germany	2022	13
#077	4	OK mit Mini-Mängeln	Eigentlich ok, Verkäufer löste ein Problem zufriedenstellend. Das Teil hat ein minimales Konstruktionsproblem. Das Rad rechts hinten ist mit einer Mutter mit normalem Rechtsgewinde festgeschraubt. Bei mir hat das dazu geführt, dass sich diese Mutter langsam (ca. 1 Jahr) löste. Möglicherweise war die Mutter (selbstsichernde Version) minderwertig. Es muss also regelmäßig auf festsitzende Muttern ko…	Germany	2022	160
#078	4	Sehr gut für den Preis	Würde ich immer wieder kaufen	Germany	2022	5
#079	4	Gut zu verstauen und relativ klein zusammenklappbar	Das komplette zusammenklappen ist aufgrund der zu schraubenden Ausleger etwas umständlich, für den Preis aber absolut in Ordnung.	Germany	2022	18
#080	1	zuniedriger Sitz und insgesamt zu breit	das schlechteste, was mir bisher begegnet ist	Germany	2022	7
#081	5	Leichter und gut händelbarer Rollator	Für meine Mutter musste der Rollator leicht sein, damit sie ihn an einigen erhöhten Stellen im Haus hinwegheben kann. Was man mit dem Rollator-Brand gut hinbekommt. Eine Kipphilfe ist leider nicht vorhanden.	Germany	2022	32
#082	4	Leider nicht einfach faltbar, da 4 Schrauben zu entfernen sind	Der Rollator wurde aufgrund der Eigenschaft bestellt, platzsparend zusammenfaltbar zu sein, um ihn regelmäßig in einem kleinen Auto (Smart) transportieren zu können. Prinzipiell ist er das auch, aber leider müssen dafür 4 lange Schrauben befestigt bzw. gelöst und separat aufbewahrt werden. Für eine über 80jährige leider viel zu umständlich und zu riskant. Daher haben wir die Rücksendung veranlass…	Germany	2022	75
#083	3	Leider kompliziert aufzubauen	Ich habe diese Gehhilfe für meine Mutter bestellt, damit ich mit ihr jederzeit unterwegs sein kann. Habe deswegen nach einem Zusammenklappbaren gesucht. Leider muss man ganz lange Schrauben jedes Mal komplett aufdrehen. Umständlich!! Deswegen Punktabzug. Passt aber in den Kofferraum meines Fiat 500 perfekt rein.	Germany	2022	45
#084	5	Roulator	Ein tolles Produkt. Leider war eine Teil kaputt. Aber ich hoffe auf ein Ersatzteil oder einen kleinen Rabatt. Ansonsten ein tolles und richtig zu handhabendes Produkt. Sehr zu empfehlen.	Germany	2022	29
#085	5	Preis/Leistung ist sehr gut	Super schnelle Lieferung. Gutes Design. Er fühlt voll und ganz den Zweck. Der Sitz ist bequem	Germany	2022	16
#086	5	Die Bremsegehn nicht , die Reifen sind schon abgefahrn Und die Bremsgriffe wakeln	Kann ich den Rollator zur Reparaturzu ihnem schicken? Die Reifen sind schon abgefahrn die Bremsen Gebn nicht mehr Ri htig Schicken mir zur Repartur einen Rúcksende Emailja, zur Info.der Rolator ist grad mal 4bis5 Moonate alt.	Germany	2022	36
#087	5	Super	Robuste Ausführung sehr Handlich schnelle Lieferung	Germany	2022	6
#088	5	super produkt	super	Germany	2022	1
#089	5	In Ordnung aber etwas schwer	Nun, der günstige Preis lässt natürlich nicht ein allzu komfortables Gewicht zu. Daher benutze ich ihn als mein Zweitgerät nur im Haus als Teewagen mit Stütze. Er passt immerhin durch alle Türen und macht einen sehr stabilen Eindruck.	Germany	2022	38
#090	5	Super stabil bequeme höhe	Nachdem mein letzter Rollator eine Nummer zu klein war, ist die super sogar noch Platz nach oben. Die Farbe gefällt mir gut. Was mir nicht gefällt ist das der Stock nur mit einem klettband gehalten wird, Anfangs noch gut aber dann hält es nicht mehr. Alles in allem bin ich aber sehr zufrieden.	Germany	2022	53
#091	5	Super	Top Gerät.	Germany	2022	2
#092	5	Alles super.	Mein Vati verwendet ihn jeden Tag. Er möchte ihn nicht mehr missen.	Germany	2022	12
#093	5	hifreich	Leistet mir große Unterstützung Schön leicht und wendig	Germany	2022	8
#094	5	Top	Qualität ist Top	Germany	2022	3
#095	3	Leider keine Angabe zum Gewicht. Sonst gut	Ganz gut	Germany	2022	2
#096	5	rollator	alles ök	Germany	2022	2
#097	5	Rollator zum Siesagen	der Preis, die unüberbietbare schnelle Lieferung, die Einfachheit der Bedienung, die Bequemlichkeit.	Germany	2022	12
#098	5	Rollator	Die Lieferung war super schnell, der Rollator ist sehr gut, sehr leicht, schöne grosse Räder und sieht gut aus. Ich kann ihn nur weiter empfehlen.	Germany	2022	25
#099	5	Ein sehr guter Rollator	Der Rollator Ist Sehr praktisch Der Passt In jedem Kofferraum Und Ist leicht Sehr gutes Material	Germany	2022	16
#100	5	Top!	Top!	Germany	2022	1
	4,55					21,69

## Sheet: IB101201
No.	Stars	Title	Text	Country	Year	Word Count
#101	5	Super	Funktioniert toll für meine Mutter	Germany	2023	5
#102	5	Top Ware	Top Ware.Gerne wieder. Danke	Germany	2023	4
#103	5	Rollator	sehr hilfreich und gut durchdacht	Germany	2023	5
#104	5	Rolator	Das Preis Leistungsverhältnis ist sehr gut sieht auch robust aus.	Germany	2023	10
#105	5	Sehr gut	Alles super	Germany	2023	2
#106	5	Einfach zu bedienen	Das ist nach 13 Jahren der Zweite dieser Art. Leicht zusammenzulegen und stabil. Guter Preis.	Germany	2023	15
#107	5	Eine Riesenhilfe	Mein Mann hat sich gefreut, dass er mit dem Rollator wieder manches allein erledigen (z.B. ins Bad zu kommen). Später habe ich ihm dann helfen müssen. Der Rollator wurde bei uns nur in der Wohnung genutzt. Ohne dieses Teil hätte ich meinen Mann niemals zu Hause pflegen können. Kurz mal hinstellen oder sitzen dafür muss man ein sicheres, stabiles Gerät haben was nicht wegrollt. Dieser Rollator war…	Germany	2023	84
#108	5	Rollator	Ist Baugleich mit dem Kassen-Rollator aus dem Sanitärfachhandel. Verarbeitung und Passgenauigkeit sind jedoch viel besser. Ca. 100 € günstiger. Jederzeit wieder.	Germany	2023	21
#109	1	Nie wieder Bestellung bei [anonym]	Aufbau und Funktionalität gut, aber nach 3 Monaten normalem Gebrauch massiver Achslagerschaden. Nach Reklamation Vertröstung von Verkäufer an Hersteller ob Garantiefall oder nicht, obwohl Verkäufer die ersten 12 Monate nach Kauf Gewährleistungspflicht hat und alleinig für Ersatzlieferung verantwortlich ist. Nach vielen Wochen hin und her, wurde kurz vor Einleitung eines Mahnverfahrens der Kaufpre…	Germany	2022	66
#110	5	Sehr gutes Preis/Leistungsverhältnis Rollator, überdurchschnittl. Serviceorientierung des Verkäufers	Sehr gutes Preis/Leistungsverhältnis des Rollators - überdurchschnittliche Serviceorientierung des Verkäufers Die in der Werbung ausgelobten Qualitätsmerkmale sind vollständig umgesetzt. Hinsichtlich Material und Funktion sowie Ausstattung und Komfort werden nahezu sämtliche Ansprüche an einen (Zimmer-) Rollator erfüllt. Bei diesem Modell ist der in Schieberichtung verlaufende Klappmechanismus be…	Germany	2022	446
#111	5	Sehr guter Rollator !	Der Rollator hängt an meinem Scooter wenn ich einkaufen gehe, Er passt genau an meinen an meinen Rollator-Brandcar Orion Scooter, danke ! Schnelle Lieferung und guter Preis !	Germany	2022	28
#112	3	Stabil, Beschreibung und Versand verbesserungswürdig	Lieferung hat 3 Tage länger gedauert als angekündigt. Verpackung für Versand ungeeignet. Kunststoffschlaufe drumherum hat den Karton regelrecht aufgeschlitzt, Karton selbst extrem brüchig. Wir haben den Inhalt gecheckt, war alles da. Aufbauanleitung aber inhaltlich unvollständig. Beginn Aufbau wenn zusammengeklappt geliefert wird? Wir hatten dasselbe Produkt zuhause, sehr stabil und gut einstellb…	Germany	2022	71
#113	5	cornelia	Rollator ist schnell gekommen.Alles bestens.Stabil gut zu transportieren.Zusammen geklappt nimmt er wenig platz.	Germany	2022	13
#114	3	Ist Ok für den Preis allerdings ein paar kleine Mängel	Im grundegenommen ist es ok, recht Stabil und für den Preis i.o. Allerdings sind die Schrauben zu kurz diese sollten 45x8 sein damit die Schraubenmutter Packt. Desweiteren ist die Führungskappe abgebrochen. Diese konnte ich aber mit Sekundenkleber wieder ankleben. Die Bremsen sind gut nur die Feststellbremse ist etwas schwergängig. Korb wird mit 2 Hacken eingehangen diese sind (leider) Fest monti…	Germany	2022	67
#115	5	Rollator	Artikel entsprach komplett der Beschreibung, leichter Aufbau und erfüllt alle Erwartungen	Germany	2022	11
#116	5	Sehr guter Rollator	Ohne Werkzeug zusammenbaubar Sehr stabil Leicht zu händeln Saubere Ausführung Klare Kaufempfehlung	Germany	2022	12
#117	5	Kunden Zufriedenheit Spitze	Qualität und Preis haben gepasst. Der Postweg hatte alles geklappt. Als Kunde war ich voll zufrieden *STERN*	Germany	2022	17
#118	5	PERFEKT.	Lieferung. Angebot. Verpackung. PREIS. Perfekt.	Germany	2022	5
#119	5	Sehr guter Rollator!	Ich habe jetzt für meine Mutter gleich noch einen bestellt, sodass sie einen für drinnen und einen für draußen hat, damit sie nicht mit schmutzigen Rädern ins Haus fahren muss. Der Rollator ist sehr solide und stabil und erfüllt die Anforderung perfekt.	Germany	2022	42
#120	5	perfekt	perfekt	Germany	2022	1
#121	5	Für alle Funktionen 5 Sterne*FÜNF STERNE*	Meine Schwiegermutter(91 Jahre) benutzt den Rollator und sie ist voll und ganz damit zufrieden !	Germany	2022	15
#122	5	Banjo Rollator	ich würde diesen Rollator immer wieder kaufen er ist super es gibt keine Mängel für mich ist er der beste.	Germany	2022	21
#123	5	Bin sehr zufrieden	Unterstützt mich beim gehen	Germany	2022	4
#124	3	Abwarten und sehen was passiert	Haben für unsere Mutter nach einem Rollator gesucht, sind hier fündig geworden. Weil Rollator-Brandcare eine deutsche Firma ist habe ich gedacht, dass die Rollatoren in Germany hergestellt werden. Bei der Anlieferung habe ich auf dem Paket gesehen "Made in China". Also Qualität nicht so gut, die Einzelteile sehen nicht stabil aus, wird man mit der Zeit sehen, ob das eine gute Entscheidung war.	Germany	2022	63
#125	4	Rollator	Ich habe schon so einen Rollator und bin sehr zufrieden damit, weil ich mit der Hand immer die Bremsen umgreifen kann, was mir ein grösseres Gefühl für einen sicheren Halt gibt. Auch der neue Rollator ist stabil und rollt gut und daher bin ich sehr zufrieden mit beiden.	Germany	2022	48
#126	4	Ok	Guter Rollator	Germany	2022	2
#127	5	Find ich gut	Einfach zusemmen zusetzen, sehr robust und trotzdem alles dran	Germany	2021	9
#128	5	Robustes Standardmodell	mit Korb und Sitz, stabilen Bremsen. Schnell klappbar, einfach zu bedienen und zu montieren.	Germany	2021	14
#129	1	ok	sehr funktionell	Germany	2021	2
#130	5	Leicht und komfortabel	Leicht zusammen baubar. Handling super. Bremsen sind auch sehr direkt und leicht zu bedienen. Der Preis ist unschlagbar günstig für diese Qualität *DAUMEN HOCH*	Germany	2021	24
#131	4	Preis ok für die Verarbeitung	Für den Preis ok,allerdings etwas zu schwer	Germany	2021	7
#132	5	Positiv	Alles perfekt	Germany	2021	2
#133	5	Alles TOP !!!	Schnelle Lieferung und Top Kundenservice. Rollator war in 3 Tagen da. Untere Ablage war defekt. Innerhalb von einer Stunde bekam ich Antwort und 2 Tage später war Ersatz da. DANKE für den schnellen Service. Und Preisleistung absolut in Ordnung Kann ich nur empfehlen	Germany	2021	43
#134	5	Gute Qualität ,sehr guter Preis	Gegenüber den Preisen vor Ort , 109,- sehr guter Preis incl. Lieferung	Germany	2021	12
#135	5	Für wohnung und kleinere Einkäufe sehr zu empfehlen	Sehr stabil gut für wohnung da es nicht so groß ist und Platz für kleinen einkauf	Germany	2021	16
#136	5	Mamas Liebling	Meine Mutti ist begeistert. Sehr gut geeignet für die alltäglichen Einkäufe. Für längere Spaziergänge würde ich ein leichteres Modell bestellen. Preis/Leistung hervorragend !!!	Germany	2021	23
#137	5	Klasse	Meine Mutter kam schnell zurecht und wenn der Korb angenommen wird ist auch Platz für eine Tasche	Germany	2021	17
#138	5	Sehr gut und günstig!	Ich kaufte nur einen Rollator zum Testen, weil meine Mutter keinen wollte. Wir sind sehr zufrieden! Ich habe ihn auf Wunsch meiner Mutter etwas umgebaut, es wurde von einem alten Einkaufstrolly die Tasche angebracht damit, meine Mutter kleine Einkäufe erledigen kann. Der Rollator ist sehr stabil, leichtgängig und meine Mutter fühlt sich damit sicher beim Gehen. Ein perfekter Rollator für den Anfa…	Germany	2020	62
#139				Germany		1
#140	5	Oma geht ab wie ein Zäpfchen	Stabiler Rolator zum Superpreis.	Germany	2020	4
#141	5	Gutes Teil	Rollator funktioniert....zwar etwas schwer aber um sich daran zu gewöhnen ganz gut	Germany	2020	12
#142	5	Kann ich nur empfehlen	Super preis Leistung, schneller Versand. Ist schon der 3. Rollator den wir bei Reha care bestellt haben	Germany	2020	17
#143	4	Super Preis	Alles topp	Germany	2020	2
#144	2	x	x	Germany	2020	1
#145	1	Defekt angekommen	Kam leider kaputt bei uns an. War anscheinend Retoureware die schon einmal beim Kunden war (Reifen sahen benutzt aus) den Rest hat der Transport zu uns erledigt. Wir mussten uns ein neues kaufen.	Germany	2020	33
#146	5	Super	Super	Germany	2020	1
#147	5	Rollator-Brandcare Rollatot	Schnelle Lieferung. Einfaches zusammen Bauen. Gute Qualität	Germany	2020	7
#148	5	Gute Qualität für den Preis	Ich habe den Rollator als Zweitrollator für meine Mutter gekauft.Sie kommt sehr gut klar damit und findet ihn besser wie den ihr verschriebenen Rollator. Er ist handlich und wendig.Das zusammenklappen geht leicht. Ich kann ihn empfehlen.	Germany	2020	36
#149	5	Rollator, der kleine Helfer im Alltag	Das Preis-Lesitungsverhältnis ist sehr gut. Die Qualität ist klasse. Alles sitzt feste und nixht ist locker oder eiert (reifen) rum. Meine Ma fühlt sich seitdem sie den Rollator hat, wieder viel sicherer beim laufen	Germany	2020	33
#150	5	Sehr gute Gehhilfe der Rollator	Ist für meine Mutter da sie immer schlechter läuft *FROWNING FACE* jetzt gehts besser und sie geht gut da mit nicht nur auf dem Gehweg auch im Wald mit dem Hund das hilft ihr Beweglich zu bleiben *GRINNING FACE WITH BIG EYES*	Germany	2020	42
#151	5	Alles Supi	Bin sehr zufrieden!	Germany	2020	3
#152	5	Super	Mega gut, ich kenne mich mit sowas nicht aus habe mich aber für denn entschieden weil die Rezessionen gut waren. Wie er sich fährt muss ich in Albanien testen mit Opa. Kann es aber weiter empfehlen alleine schon vom Preis her.	Germany	2020	41
#153	4	Mein Gutachten	Der Preis und die Qualität.	Germany	2020	5
#154	4	Preis Leistung ist Top	Gutes Preis Leistungsverhältnis ! Netter Kundendienst !	Germany	2020	7
#155	5	Super!	alles bestens- gerne wieder	Germany	2020	4
#156	5	Tolles Preis-/Leistungsverhältnis	*DAUMEN HOCH*	Germany	2020	2
#157	5	Super schnell geliefert.Top Gerät.	Super schnell geliefert. Gestern bestellt,heute da. Der Hammer. Über Qualität und Haltbarkeit kann ich noch nix sagen, muß noch auspacken. Aber keine 24h von Bestellung bis Lieferung im standartversand ist unschlagbar. Hab ihn zusammengebaut, macht einen sehr guten Eindruck. Meine Mutter ist begeistert. Besser als ihr alter. Der hat allerdings 279€gekostet und nach 6 Jahren lösten sich die Räder …	Germany	2020	68
#158	5	Guter Rollator	Der Rollator von Banjo ist sehr gut ausgestattet und bietet durch eine individuelle Anpassung der Handgriffe eine sehr gute Nutzung und Benutzerfreundlichkeit. Die Bereifung ist auch stabil und bietet einen festen Halt. Die zusätzlichen Reflektoren bieten zusätzliche Sicherheit auch im Dunkeln. Der vorne angebrachte große, stabile Korb bietet ausreichend Stauraum für kleine Einkäufe. Er kann jedo…	Germany	2020	94
#159	5	Rollator	Schnellere Lieferung als angegeben, Rollator ist stabil alles bestens	Germany	2020	9
#160	5	Rollator	War mit dem Artikel, sowie der Lieferung bestens zufrieden. Preis-Leistungsverhältnis war absolut in Ordnung.	Germany	2020	13
#161	5	Super	Schnelle und gute Abwicklung . Super Qualität für den Preis. Immer wieder.	Germany	2020	12
#162	5	Rolator	Für den Preis einfach nur gut Oma war glücklich und das sagt alles eine gute wahl	Germany	2020	16
#163	5	Super	Ein wirklich tolles Teil	Germany	2020	4
#164	5	Bin sehr zufrieden	Das ist schon der 2te gleiche Wagen, und ich bin zufrieden	Germany	2020	11
#165	5	Wunderbarer Rollador	Für diesen Preis, ein ganz hervorragender Rollador, als Zusatzrollador wunderbar.	Germany	2020	10
#166	4	Macht was er soll	Für den Preis absolut okay!	Germany	2020	5
#167	5	gerne wieder	gerne wieder	Germany	2020	2
#168	5	alles gut	super	Germany	2020	1
#169	5	Rollator	Dieser Rollator hält was er verspricht. Leicht im Aufbau und ein superleichtes Fahren damit, sehr wendig. Außerdem ist der Korb vorteilhaft, da man immer die Trinkflaschen und alles was man so braucht greifbar hat.	Germany	2020	34
#170	5	Prima	Ich habe ihn für meine Mutter gekauft. Sie hat den gleichen schon und wollte noch einen für den Garten, so dass sie ihren nicht über die Treppen in den Garten bringen muss, wenn wir nicht da sind. Daher kann ich auch Qualität und Haltbarkeit beurteilen. Der Korb ist sehr nützlich, der Preis ist völlig in Ordnung. Wir können den Rollator nur empfehlen.	Germany	2020	62
#171	5	Funktion	Ein sehr gut durchdachtes Gerät.	Germany	2020	5
#172	5	er ist da	ich kann noch keine bewertung abgeben patientin zu krank	Germany	2020	9
#173	5	Hier stimmt Preis-Leistung	Rollator, wenn man ihn denn braucht, perfekt.	Germany	2020	7
#174	4	Rollator	Erfüllt sein Zweck optimal	Germany	2020	4
#175	5	Richtig guter Service	Schnelle Lieferung und Preis/Leistngsverhältnis war toll und sehr zufrieden stellend.	Germany	2020	10
#176	5	Rollator	Bin sehr zufrieden	Germany	2020	3
#177	5	1a	super Teil, günstiger Preis	Germany	2020	4
#178	4	Guter Rollator ohne schnickschnack	Sehr guter Rollator der viel Gewicht gut aushält. Die Griffe zu verstellen gestaltete sich etwas schwierig	Germany	2020	16
#179	5	Rollator	Gutes Preisleistungsverhältnis, stabil, Verpackung kam allerdings total lediert hier an. Vielleicht mal über einen anderen Zusteller nachdenken.	Germany	2020	17
#180	5	Great value for money	Very useful! Mom likes it a lot especially the tray so she can put a glass of water or something and transport it to her room on her own.	Germany	2020	29
#181	5	Für innen und außen	Erfüllt die Bedürfnisse	Germany	2020	3
#182	5	Rolator	Zu schwer für Schwiegermutter	Germany	2020	4
#183	5	W	Meiner Mutter ist glücklich damit	Germany	2020	5
#184	5	Unschlagbares Preis Leistung Verhältnis	Habe diesen für meinen Vater gekauft. Qualität und Handling ist gut. Preis unschlagbar. Lieferung schnell, alles i. O.	Germany	2019	18
#185	5	omas rennfahrzeug	praktisch für die Oma gerne wieder	Germany	2019	6
#186	5	Rollator	Product is good, resistant and was delivered before informed deadline.	Germany	2019	10
#187	5	Rollator	Super Preis , super Qualität , schnelle Lieferung	Germany	2019	8
#188	4	Im großen und ganzen gut…	Die Montage des Rollators war einfach zu erledigen. Einzig die Bremsen waren etwas zu lasch eingestellt zu sein. Da musste man eventuell noch mal ran. Aber auch das war kein Problem. Für die Wohnung funktioniert er bestens. Um ihn auch draußen zu benutzen, ist er etwas zu schwer (um ihn z.B. in die Bahn oder den Bus zu heben...)	Germany	2019	59
#189	5	Sehr gut für den Preis	Ich empfehle, dass sein einziger Nachteil das Fehlen einer Rückenlehne ist.	Germany	2019	11
#190	5	Top	hab ich für meine Oma gekauft sie ist begeistert... und is leicht zusammen zu bauen… Immer wieder gerne	Germany	2019	18
#191	5	immer wieder	Rollator Donnerstags bestellt und Samstags wurde dieser geliefert. Leider war das Tabeltt gesprungen, Mail an Kundenservice wg. Tablett - zwei Tage später hatten wir das neue Tabelett. Immer wieder	Germany	2019	29
#192	5	Alles top	Super passt alles	Germany	2019	3
#193	5	Rollator	Preis Leistung stimmt.	Germany	2019	3
#194	5	Unschlagbares Preis-/Leistungsverhältnis	Funktioniert einwandfrei. Sehr wendig. Sicherer Umgang. Klappbar. Wir sind sehr zufrieden,	Germany	2019	11
#195	5	*DAUMEN HOCH*	*DAUMEN HOCH*	Germany	2019	2
#196	5	Rollator	Sehr gut.	Germany	2019	2
#197	5	Omi ist begeistert deshalb Daumen hoch	Omi ist begeistert alles top . Super schnelle Lieferung grad mal 2 Tage.	Germany	2019	12
#198	5	nicht weiter suchen .......	Super Rollator für wenig Geld !	Germany	2019	6
#199	4	Reifen sind bei Dauereinsatz ein Problem	Bremsen taugen an keinem von mir je gekauften Rollatoren etwas. Betrifft auch andere Marken. Feststellbremse ok. Reifen bei häufiger Benutzung der Feststellbremse schnell kaputt. Reifen sammeln Schmutz, der dann auf Teppichen eine häßliche Schmutz-Spur hinterläßt. Wegen Dauereinsatz durch vernünftige Rollstuhl-Reifen ausgetauscht. War bei Rollatoren von anderen Herstellern allerdings immer einfac…	Germany	2019	78
#200	4	solide und gute Qualität	Ich habe den Rollator schon aus früheren Jahren schon gekannt und habe Ihn deshalb wieder bestellt. Für die heutige Zeit ist er aber zu schwer und nicht leicht zu fahren.	Germany	2019	30
#201	5	stabil wie Sanitätshaus nebenan	erfüllt seinen Zweck :-)	Germany	2019	4
101	4.67					23.0396

## Sheet: JR202294
No.	Stars	Title	Text	Country	Year	Word Count
#202	4	Sehr gut in billiger als im Sanitätshaus	Sehr schnell gekommen und auch zu Hand haben kann ihn nur empfehlen Die Sanitätshäuser müsste sich alle mal dies Preise anschauen die Häuser sind viel zuteuer. Die Krankenkassen können sich viel Geld sparen.	Germany	2024	33
#203	5	Bin begeistert	Mein Dad hat sich sehr darüber gefreut, er ist leicht, schnell zum zusammenbauen und lässt sich gut zusammen zuklappen, Preis ist unschlagbar	Germany	2023	22
#204	2	Viel zu schwer für ältere Leute	Zuerst zum Produkt. Der Rollator sieht optisch gut aus, ist aber mit 8,4 kg viel zu schwer (auch wenn der Verkäufer im der Beschreibung "FEDERLEICHT UND DOCH STARK" schreibt). Sogar für mich war es schwer den Rollator mit einer Hand anzuheben. Für meine alte Mutter, die den Rollator jeden Tag 8 Stufen runter und rauf tragen musste, wäre es überanstrengend. Dann zum Verkäufer. Ja, der Verkäufer ha…	Germany	2023	102
#205	5	Timon und Monty	Ein gutes Teil ist sehr leicht und man kann gut damit laufen	Germany	2023	12
#206	5	Wie abgebildet	Zuerst hatte ich Probleme mit der Montage, doch dann hat es ganz schnell geklappt	Germany	2023	14
#207	5	Die Sendung in Ausland ist angekommen Danke *daumenhoch* *daumenhoch* *daumenhoch* damit haben sie sehr viel Freude gemacht daumenhoch* *daumenhoch* *daumenhoch*	Dankeschön *daumenhoch* *daumenhoch* *daumenhoch* ich bin begeistert dass die Sendung in Ausland angekommen ist *daumenhoch* *daumenhoch* *daumenhoch*	Germany	2023	18
#208	5	Excellent	Very satisfied with the purchase. I bought it for my father and he loves it.	Germany	2023	15
#209	4	Bremsen haben Schwächen	Der Rollator macht zunächst einen guten Eindruck und lässt sich unkompliziert zusammenbauen. Der Preis ist super, die Lieferzeit kürzer, als angegeben. Dann kommt allerdings ein großes ABER: Die Bremsen funktionieren nur nach hinten, nach vorn so gut wie gar nicht! Der Versuch, sie nachzustellen, hat nichts gebracht. Das ist ein entscheidendes Manko und dafür ziehe ich zwei Sterne ab. - Ob wir ih…	Germany	2023	123
#210	5	Kleine Klappmaße	Leicht, schnell faltbar, sieht gut aus, gute Kurvenlage *zwinkersimely*	Germany	2023	9
#211	4	Für den Preis ok	Was echt positiv ist, das er super leicht und schnell zusammen zu bauen ist. Durch die Abnehmbaren Reifen paßt erin meinen Kofferraum, der ist nämlich nicht sehr tief. Es ist sehr schade,daß es kein Zubehör gibt, vorallem einen Halter für einen Regenschirm. Bisher haben wir nämlich nichts passendes gefunden...	Germany	2023	49
#212	4	Stabiler Rollater, der stinkt	Der Rollator lässt sich einfach aufbauen und wieder abbauen, um z.B. ins Auto verladen zu werden. Er fährt sich stabil. Leider stinkt das Plastik bestialisch. Er stand mehrere Tage auf dem Balkon, aber es wurde nicht besser. Nun muss ich es so hinnehmen, aber schön ist das nicht.	Germany	2023	48
#213	5	Alles grün *daumenhoch*	Habe ich wieder mit laufen gelernt,kann ich nur empfehlen *grinningface*	Germany	2023	10
#214	5	Rollator	Sehr stabil, leicht zusammen klappbar,....	Germany	2023	5
#215	5	Rollator	Leicht zusammengebaut meine Mutter freut sich	Germany	2023	6
#216	5	Sehr gut	Bin sehr zufrieden vielen Dank! L G pappas	Germany	2023	8
#217	5	Stabiler und bequemer Rollator	Leicht zusammenbaubar große Sitzfläche leicht höhenverstellbar Gute Fahreigenschafft	Germany	2023	8
#218	5	Hilfreoch	Alles einfach prima	Germany	2023	3
#219	5	Rollator-BrandRollator	sehr gut, leicht aufzubauen, gut zu händeln, auch im Urlaub gut bewährt	Germany	2023	12
#220	5	Rollator-Brand® Rollator - 6-fach höhenverstellbar	Der Rollator wurde schnell geliefert, lässt sich in zwei Minuten zusammen bauen...alles war heile und funktionierte zu 100 %....hab mit dem Rollator auch gleich eine Testfahrt gemacht....ich bin sehr zufrieden und kann den Rollator empfehlen	Germany	2023	35
#221	4	Tut das für was ist geeignet *daumenhoch*	Voll ausreichend , preis Verhältniss stimmt auch….	Germany	2023	7
#222	5	Absolut Hammer Teil	Habe jetzt für meine Frau den 5. Rollator besorgt , Luftreifen etc.. wir hatten alles … Dieser Rollator ist spitze vom Aufbau unübertrefflich *starstrucksmiley* genial. Die Reifen könnten Gummi sein, dass einzige Manko. Vielen Dank denn für mich war das Aufbauen immer mühsam , mit dem Geschraube usw.	Germany	2023	48
#223	4	Preis okay	Habe den Rollator für meine Mama gekauft.Er ist wircklich leicht und auch das zusammen Bauen war okay,er hat aber einen Rechtstrall,beim fahren zieht er immer leicht nach rechts.	Germany	2023	28
#224	5	Absolut zufrieden	Der Rollator lässt sich schmal zusammen klappen, man kann die Stangen der Räder auch zusammen klappen ohne alles abzumontieren! Das finde ich wirklich einfach. Wenn die Welt auf Rollatoren eingestellt wäre, wären die Türen breiter, denn der Rollator ist ein wenig breiter als sein grauer Kassen-Rollator Bruder. Die Räder sind leichtgängig, Bremsen halten gut und fürs kurzfristige Sitzen ist der Si…	Germany	2023	63
#225	5	Prima Produkt	Schneller zusammen Bau. Preislich super.	Germany	2023	5
#226	5	Alles super	Alles super	Germany	2023	2
#227	5	Angemessenes Preis/Leistungsverhältnis	Schnelle Lieferung. Einfacher Zusammenbau. Kleines Manko sind die Kunststoffräder, Gummi wäre besser.	Germany	2023	12
#228	5	Rollator	Sehr preiswert und gut, sehr zu empfehlen!	Germany	2023	7
#229	5	Schön	Gute Qualität	Germany	2023	2
#230	5	Handhabung gut	Was ich nur beanstande ist das die Reifen zu hart sind und man bei den kleinsten Unebenheiten ständig hängen bleibt wobei die Gefahr besteht das man über den Rollator stürzt	Germany	2023	30
#231	4	Gern wieder	Der Komfort von dem Rollator ist super einfach zusammen zu klappen, er ist auch nicht sonderlich schwer. Klar er hat Gewicht aber es ist alles im Rahmen. Die Qualität schätze ich auf den ersten Blick gut bis super ein, was er aushält werden wir mit der Zeit sehen. Ich würde hier jederzeit noch einen bestellen.	Germany	2023	55
#232	5	Das der Rollator super klein für das Auto. Klappbar ist	Wie schon gesagt der Rollator ist Super zum verreisen da er so vielfach zusammen klappbar ist	Germany	2023	16
#233	5	Qualitativ hochwertig	Sehr praktisch. Meine Mutter ist begeistert.	Germany	2022	6
#234	5	allgemeine Bewertung	Produkt wurde für eine Verwandte bestellt. Diese hat den Rollator selbst zusammen gebaut, wollte keine Hilfe. Sie ist bzgl. der Nutzung sehr zufrieden. Die Qualität erscheint hochwertig, wegen der Haltbarkeit muss man sehen. Versendung und Verpacjung waren ok.	Germany	2022	38
#235	5	rol	gut	Germany	2022	1
#236	5	Super	Alles super. Sehr gut zum Transportieren und schnell aufgebaut.	Germany	2022	9
#237	5	Klein faltbar	Der Rollator wurde für meine Frau gekauft, und macht einen stabilen Eindruck. Was mir besonders gefällt ist das Minimale Faltmaß so das er zu meinem Rollator in den Kofferraum passt ohne zusätzlichen Raum einzunehmen Bei diesem Faltmaß vermisse ich eine Taschezum sauberen Verstauen. Über die Haltbarkeit kann ich noch keine Aussage machen	Germany	2022	52
#238	5	Super Preis-/Leistungsverhältnis	Lieferung erfolgte super flink, Aufbau total einfach und das Handling ist perfekt	Germany	2022	12
#239	5	Rolli	alles bestens	Germany	2022	2
#240				Germany	2022	1
#241	5	ein perfektes Transportmittel…	...für alles, was man zu transportieren hat. Egal für Mensch oder Material für die "ÜBERLEBENSSSICHERUNG..." *facewithtearsofjoy* *smilingfacewithsunglases* *BIERKRUG*	Germany	2022	18
#242	5	Rollator	Mehr als zufrieden. Rollator leicht zu handhaben. Das beste ist dazu, das man den Rollator sehr gut zusammen klappen kann. Vorderräder können hochgeklappt werden. Bin begeistert.	Germany	2022	26
#243	5	Sehr guter Kauf.	Der Rollator ist sehr stabil. Er ist sehr gut und einfach zusammen klappbar. Die Gummiräder laufen sehr gut.	Germany	2022	18
#244	5	Leicht zu Händeln.	Macht einen stabilen Eindruck und ist einfach zusammen klappbar	Germany	2022	9
#245	4	Fehlerhafte, nicht komplette Sendung	Leider kam die Sendung ziemlich lädiert an und die Halterung für den Gehstock fehlte komplett.	Germany	2022	15
#246	5	Super günstig und qualitativ.	Perfekt für draußen und innen. Super Qualität und praktisch. Zum empfehlen *foldedhands*	Germany	2022	12
#247	5	ein Geschenk…	Hab den Rolator für meine Mutti gekauft, der Aufbau ging super leicht, sie kam auch sofort damit klar. Über die Haltbarkeit kann ich noch nichts sagen, sie hat ihn erst paar Tage, aber die Qulität des Materials ist gut.	Germany	2021	39
#248	5	Schnell zusammen zu bauen	Einfach zusammen zu klappen und schön klein	Germany	2021	7
#249	5	Rollator-Brand Rollator	Als Ersatz für den Original AOK Rollator. Hierzu gibt kein Vergleich da Rollator-Brand Meilenweit vorne liegt. TOP Leistung. Material und Haptik sind unschlagbar. Seit über 3 Monate im Tagtäglichen Einsatz.	Germany	2021	30
#250	5	Sehr gute Qualität	Super leicht, kann man schön klein machen Er hält einiges aus auch über Stock und Stein klappt auch super zur Not	Germany	2021	21
#251	4	Top Rollator für den Preis nur die Gummi Räder riechen	Rollator erst 2 Wochen Einfacher zusammen Bau Für große Personen gut mit der höhenverstellung/Griffe nur negativ die Gummi Räder riechen bei unseren hoffe geht mal weg mit der Zeit	Germany	2021	29
#252	5	Super!!	Ich bin begeistert.Schnelle Lieferung sehr gut und stoßsicher verpackt. Und schnell aufgebaut.Er sieht sehr stabil aus und hält das Gewicht aus.Leise Laufgeräusche obwohl es Hartplastikräder sind. Lässt sich schnell auf und wieder zu klappen und passt gut in den Kofferraum. Eine klasse Art beweglich zu bleiben wenn es mal nicht so schnell geht!!!	Germany	2021	54
#253	5	Hilfreiche Gehhilfe	der Rollator kam gut verpackt und schnell an. Er lies sich kinderleicht zu sammen bauen ,das zusammen Falten geht auch leicht. Er macht einen stabilen Eindruck, mal sehen ob der Sitz mich aushält? Erste Probefahrt war angenehm.	Germany	2021	37
#254	5	Preis Leistungsverhältnis	Hat alle Erwartungen erfüllt	Germany	2021	4
#255	1	Nicht zu empfehlen	Verkäufer ist nicht zu empfehlen. Obwohl der Rollator kaputt ist, weigert sich der Verkäufer die Ware zurück zu nehmen. Ich hätte den Rollator innerhalb von 30 Tagen zurück schicken . Danach hat man Pesch. Gibt es nicht so etwas wie 2 Jahre Garantie. Naja gilt halt bei Amazon nicht. Die Räder schlackern beim fahren, und der Griff ist abgerissen. Man kann den Rollator nicht mehr zusammen klappen.	Germany	2021	67
#256	5	Rollator	Lässt sich leicht montieren, gute Lenkbarkeit, könnte vom Gesamtgewicht noch etwas leichter sein für ältere Menschen, die es die Treppe noch etwas hoch transportieren müssen. Ansonsten Top Rollator.	Germany	2021	28
#257	5	Einfaches zusammen bauen und leichter Umgang für ältere meschen	Preis Leistung top, einfaches zusammen bauen.	Germany	2021	6
#258	5	Rollator-Brand® Rollator	Schnelle Lieferung, geeignet für große und kräftige Personen. Platzsparend, bequeme Sitzfläche, läßt sich sehr gut verstauen	Germany	2021	16
#259	5	einfache Bedienung	Habe den Rollator innerhalb der angegebenen Zeit erhalten. Der Aufbau war auch durch die beigefügte Bedienungsanleitung sehr einfach. Durch die Möglichkeit, dass der Rollator dreifach gefaltet werden kann, benötigt er auch wenig Platz im Kofferraum . Als Sitzgelegenheit habe ich diesen noch nicht genutzt.	Germany	2021	44
#260	5	Toppp	Topp	Germany	2021	1
#261	4	Gute 2ahl	Sieht robust aus,ist aber schön leicht und auch stabil. Genau das richtige.	Germany	2021	12
#262	4	Empfehlung	Guter Rollator. Hält Gewicht. Bequeme Sitzmöglichkeit mit Rückenlehne. Kleine Einkaufstasche zum befestigen dabei. Stockhalterung integriert. Wie beschrieben wurde, Bremsen funktionieren nur nach hinten. Zur Haltbarkeit kann ich noch nicht viel sagen, da der Rollator relativ neu ist. Aber alles in allem tiptop. Guter Preis. Kann ich empfehlen !	Germany	2021	48
#263	5	Toller Artikel	Sehr gutes Produkt für einen Superpreis, bin sehr zufrieden	Germany	2021	9
#264	4	Gutes Gerät	Der Rollator an sich ist sehr gut und auch gut zusammenlegbar. Nur die Befestigung der Tasche lässt zu wünschen übrig. Gleich beim ersten Mal der Befestigung sind die Bänder abgerissen. Daher auch nur 4 Sterne	Germany	2020	35
#265	4	praktisch	Der Rollator gefällt mir gut. Aber es wäre sehr praktisch wenn man die Räder mit Luftbereifung bekommen könnte.	Germany	2020	18
#266	5	Preis Leistung sehr gut sowie der schnelle Zusammenbau und die Qualität.	Der Rollator kam gut Verpackt an, Die Anleitung mit den Abbildungen war Gut erklärbar und schnell zusammen gebaut. Qualitätsmäßig völlig in Ordnung und der Preis auch.	Germany	2020	26
#267	1	Artikel wurde nicht an meine Adresse versendet	Eigentlich ein tolles Produkt, wurde aber nicht an die gewünschte Lieferadresse versendet	Germany	2020	12
#268	5	Genaue Beschreibung	Hallo,der Rollator einfach spitze. Leicht ,Fallbar und der Preis stimmt auch. Haben noch ein zweiten gekauft,der liegt im Kofferraum. Produkt zu empfehlen *daumenhoch* *daumenhoch* *daumenhoch*	Germany	2020	25
#269	5	Tut was er soll	Leicht handelbar, gute Stütz - und Sitzfunktion, guter Preis	Germany	2020	9
#270	5	Guter Rolator	der Rolator ist soweit okay, nur etwas anders wie meiner davor. Ich musste mich ein wenig umgewöhnen, da er auch etwas schwerer ist als mein Letzter	Germany	2020	26
#271	4	Hilfreich	Der Rollator ist sehr stabil und man kann sich gut aufstützen. Meines Erachtens nach ist er nur zweimal Faltblatt, außer jedes Rad wird einzeln gezählt. Die Bremsen verhaken sich schonmal, sodaß man mit dem Fuß nachhelfen muss. Aber für den Preis ein gutes Teil	Germany	2020	44
#272	5	Sehr gut zusammenklappbar.	Zusammengeklappt dürfte der Rollator in jeden Kofferraum passen.	Germany	2020	8
#273	1	Ideal für längere Wege!	Ich zufrieden mit dem Erwerb. Sehr gutes Preis- Leistungsverhältnis.	Germany	2020	9
#274	5	optisch sehr ansprechend	wie vorgesehen als Gehhilfe	Germany	2020	4
#275	1	Keine lange Haltbarkeit	Seit einem knappen halben Jahr ist der Rollator nun in Benutzung und wird überwiegend im Haus verwendet. Bereits nach vier Monaten liess er sich schlechter zusammenklappen und insgesamt wirkt er zusehends instabiler. Nachdem ich beim VK den Rollator reklamierte und um Austausch, respektive Rücknahme bat, wurde ich mit einer ablehnenden Mail abgespeist, "die Garantie müsse zurückgewiesen werden" (…	Germany	2020	102
#276	5	Rolllator	Einfach, aber meinen Ansprüchen voll genügend. Pünktlich geliefert.	Germany	2020	8
#277	5	Ein sicherer Rollator	Der Rollator ist sehr stabil und Vormschön	Germany	2020	7
#278	5	Sehr guter Rollator!!!	Einfach im Zusammenstellen und Zusammenlegen, äußerst robust und doch nicht schwer, ausgezeichnetes Preis-, Leistungsverhältnis! Wir sind voll zufrieden!	Germany	2020	18
#279	5	Super Rollator	Sehr stabil, Bremsen sind sehr gut. Sitzvorrichtung ausgezeichnet. Bin rundum zufrieden!	Germany	2020	11
#280	5	Rollator 3-fach Faltbar und Leicht - Sitz mit Rückenlehne	Auf den ersten Blick: einfach nur top! Für den Preis ein richtig guter Rollator. Achtung, bitte beachten: Rollator kommt zusammengeklappt, man muß aber noch ein paar Teile feststecken, was für ältere Menschen sehr schwer bzw. unmöglich sein kann.	Germany	2020	38
#281	5	Becker-Thomer	Schnelle Zustellung ,der Artikel ist wie beschrieben ok	Germany	2020	8
#282	4	Vorsicht bei unebenen Fusswegen	Der Rollator ist laut, bei Unebenheiten kann ein Rad blockieren und der Rollator stoppt sofort. Das heisst für mich, sehr aufmerksam laufen	Germany	2020	22
#283	5	Karton auf........	Lieferung sehr schnell.... Freitag bestellt, Dienstag mittag da… 2 Lenkräder eingesteckt… 2 Bügel aufgeklappt... FERTIG!!!!! einfach klasse.....	Germany	2020	17
#284	5	Top	Für den Preis mega! Einfach nur weiter zu empfehlen!	Germany	2020	9
#285	5	Guter Rolli für kleines Geld	Lieferung pünktlich, Ware kam gut verpackt, ersterAufbau einfach ca. 10 Minuten (mit Zeit lassen), Handling sehr gut, Sitzkomfort/Belastung Gewicht, nichts fühlt sich wackelig an Verarbeitung gut. Fazit ,guter Rollator für kleines Geld.	Germany	2020	32
#286	5	Top	Kann ich absolut empfehlen, für diese Preis Leistung nur Daumen nach oben! Auch die Lieferung war super schnell, bin sehr zufrieden danke	Germany	2020	22
#287	5	Super wagen	Wir hatten es Als Geburtstagsgeschenk für Oma gekauft. sie ist Total begeistert kann jetzt endlich wieder lange strecken laufen. lässt sich sehr leicht auf bauen und zusammen klappen.	Germany	2020	28
#288	5	Zusammenlegen	Der Rollator ist leicht zusammen legbar. Dadurch ist er im Auto leicht zum transportieren.	Germany	2020	14
#289	5	Sehr guter Rollator	Der Rollator ist sehr gut montage einfach durch die grossen Rädern geht er gut über die Teppiche habe Ign nochmals bestelt da wir sehr zufrieden sind gerne wieder *zwinkersmiley*	Germany	2020	29
#290	5	Rollator entspricht voll den Erwartungen.	Rollator ist leicht zu montieren. Handhabung super.	Germany	2020	7
#291	5	Alles gut	Ich bin mit dem Artikel und der Abwicklung des Geschäftes sehr zufrieden. Immer wieder gerne.	Germany	2020	15
#292	5	Super	Super Rollator, leicht zu bedienen. Man kann lhn überall mitnehmen.	Germany	2019	10
#293	5	Leichter Rollator mit breiter Sitzfläche und sehr platzsparend faltbar.	Habe diesen Rollator für meiner Mutti bestellt, da der von der Krankenkasse 1. unansehnlich, 2. mit 12kg schwer und 3. selbst im zusammengeklappten Zustand im Hausflur sehr viel Platz wegnimmt. Dieser hier ist sehr handlich, hat eine schöne, breite und bequeme Sitzfläche und ist schwuppdiwups "grob" zusammengeklappt im Kofferraum verstaut. Auch auf Reisen perfekt. Er lässt sich auf ein minimal Ma…	Germany	2019	105
#294	4	Better manual would be a plus	Good but manual is not very clear, especially on the fixing of the bottom of the bag.	Germany	2019	17
93	4.61957					23.7957

## Sheet: TL295395
No.	Stars	Title	Text	Country	Year	Word Count
#295	4	OK	OK	Germany	2024	1
#296	5	klasse rollator	kann alles was man von einem rollator erwartet , nach vielen km immer noch prima	Germany	2023	15
#297	4	Sehr robust	Der Rollator ist sehr gut verarbeitet und leicht aufzubauen. Er ist superleicht und funktioniert hervorragend. Auch vüllige und schwere Personen machen dem Gerät keine Probleme. Kann meiner Meinung nach gut mit Produkten mithalten, welche 3x so teuer sind.	Germany	2023	38
#298	5	Sehr leicht	Bin begeistert ist leicht und fährt sich auch leicht.	Germany	2023	9
#299	5	Günstig, sehr leicht.	Oma ist sehr zufrieden, passt.	Germany	2023	5
#300	1	Nach einem Jahr plötzlich zusammengebrochen.. !!!	Vordere Radbefestigung zu schwach dimensioniert. Gefährlich !!!	Germany	2023	7
#301	5	Super	Schnell geliefert, super Teil. Händler und Ware sind zu empfehlen.	Germany	2023	10
#302	5	Funktioniert	Schön anzusehen. Gut klappbar. Passt auf Rücksitz.Mir gefällt er. Kam superschnell	Germany	2023	11
#303	5	Kann ich empfehlen	Der Rollator war gut verpackt und wurde sehr schnell geliefert. Es war fast komplett vormontiert. Die wenigen notwendigen Endmontagen waren kein Problem. Der Rollator ist angenehm leicht und macht einen qualitativ guten Eindruck. Und der Preis ist verglichen mit Produkten von Mitbewerbern günstig.	Germany	2023	43
#304	5	rollator mit einkaufskörbchen.	ich kann nur ein`s sagen. gerne wieder.	Germany	2023	6
#305	5	Gerne wieder	War für meine Mutter ist sehr zufrieden	Germany	2023	7
#306	5	Preis Leistung unschlagbar	Sehr leicht, gut zu händeln und auch für die Wohnung geeignet. Klare Kaufempfehlung für den, der kein Kassenmodel kaufen will. Im Sanitätshaus muss man locker das Doppelte bezahlen	Germany	2023	28
#307	4	Leichtgewicht	Es fehlt leider ein Tablett und wenn man den Rollator zusammenklappen möchte, ist es ziemlich umständlich den Einkaufskorb zu entfernen. Ansonsten ist der Rollator leichtgängig und ist für den Preis komfortabel ausgestattet.	Germany	2023	32
#308	2	Rollator	Bremsen schwergängig, Führung schlecht, Bautenzüge stehen nach außen ab, der Rollator ist für die Wohnung	Germany	2023	15
#309	5	Rollator	Der Rolli kam super schnell an und ist super einfach zu handhaben . Ich kann ihn weiterempfehlen und er sieht auch noch gut aus .	Germany	2023	25
#310	5	Praktisch und qualitativ spitze	Selbst ein Sanitätshaus in Dortmund war nicht in der Lage mir ein solch gutes Produkt anzubieten	Germany	2023	16
#311	5	Schöner Rollator	Habe ihn für meine Schwiegermutter gekauft, sie ist begeistert	Germany	2023	9
#312	5	Rollator-Brand Leichtgewichtrollator	alles voll zufrieden	Germany	2023	3
#313	4	Wichtigkeit und Pünktlichkeit der Bestellung!	Ich habe den Rollator am Montag den,24.04.2023bestellt,und er war am Donnerstag,den27.04.2023 wurde er geliefert.Vielen Dank!	Germany	2023	14
#314	5	Great	Works well for our needs. Seems robust and was very well priced	Germany	2023	12
#315	3	[anonym]	Den gleichen Rollator habe ich in Gebrauch sehr zufrieden DER neue Rollator sehr unzufrieden Die Griffe wackeln das Rohr viel zu viel Spielraum die Räder eiern als wären sie nicht richtig ausgewuchtet	Germany	2023	32
#316	5	klasse	der Rollator erfüllt alle meine Erwartungen. Ist nicht zu schwer und ist schön kompakt und gut zu verladen !!!!	Germany	2023	19
#317	5	Klare Kaufempfehlung	Sehr gute Qualität! Empfehlenswert!	Germany	2023	4
#318	5	Oma ist glücklich....	Preis Leistung ist gut	Germany	2023	4
#319	5	Sehr leichter Rollator	Sehr gut verpackt. Sogar so gut, dass der Karton zerstört werden muss, um ihn entnehmen zu können. Sehr schnell und einfach zusammenzusetzen. Die Räder sind von Folie geschützt, die etwas "anhänglich" sind. Soll heißen, man muss etwas fummeln, um sie vollständig zu entfernen. Die Griffe waren nach der ersten Montage sehr wackelig. Bis ich dann realisiert habe, dass es mein Fehler war. Die Maschin…	Germany	2023	154
#320	5	Oma ist zufrieden somit alles gut	Top Rollator.	Germany	2023	2
#321	5	Neuer Rollator	Das gleiche Modell verwende ich seit 2018 und bin sehr zufrieden mit dem Hilfsmittel, nicht schwer und kann gut im Bereich der Randsteine angehoben werden. Das alte Gerät war robust und ich erwarte die gleiche lange Lebensdauer	Germany	2023	37
#322	5	kein text	Ist eine große Hilfe , besonders im Wohnbereich .Gut und Leicht	Germany	2023	11
#323	5	Preis Leistung	Gute Qualität schnelle Lieferung einfache Montage	Germany	2023	6
#324	4	Tut was er soll!	Der Rollator ist super. Es gibt nur wenig Unterschiede zu einem hochwertigeren Rollator. Der Aufbau war kinderleicht. Nur der Korb lässt sich nicht so leicht rausnehmen, möchte man den Rollator zusammenklappen. Dafür ein Stern Abzug.	Germany	2023	35
#325	5	Alles gut!	Artikel wie beschrieben. Alles bestens!	Germany	2023	5
#326	5	Das es stabil ist,und das meine mom halt hat.	Das es eine gute Qualität hat und dazu auch noch Preisgünstig ist. Jetzt kommt meine mom gut voran und kann Sachen im Korb unterm Sitz verstauen.	Germany	2022	26
#327	5	Super Produkt	Mein Papa ist im Krankenhaus gewesen Wegen Corona. Er war 4 Wochen auf der Intensivstation. Ich habe den Rollator gekauft für zuhause weil er sehr schwer laufen konnte und hatte öfters Probleme beim atmen! Der Rollator ist super leicht, hat Bremsen und passt sich der große der Person. Mein Papa ist über 100 kg schwer und er konnte gut damit alleine laufen!	Germany	2022	62
#328	5	Preisleistung ist top	Robust Bequem zum sitzen	Germany	2022	4
#329	5	Rolator	Sehr gut *DAUMENHOCH*	Germany	2022	3
#330	5	Total Klasse !	Meine 84 järige Mutter ist damit sehr zufrieden! Ohne Wagen geht es nicht.Wir haben ihn" Porsche" genannt *SMILEY*.	Germany	2022	18
#331	5	für meine mutter gekauft	mir hat der Rollator gut gefallen nur meiner 84 jährigen Mutter nicht - ich habe es gewusst Sie lehnt das Hilfsmittel ab da ich selber nicht mehr der jüngste bin ,behalte ich es für mich	Germany	2022	35
#332	5	Verarbeitung und Nutzbarkeit sind gut.	Das Preis/ Leistungsverhältnis ist wirklich gut. Dieser ist leicht , alltagstauglich und gut verarbeitet. Wir nutzen ihn als Zweitgerät und sind zufrieden.	Germany	2022	22
#333				Germany	2022	1
#334	5	Gut	sehr gut für den Preis	Germany	2022	5
#335	5	Preis / Leistungsverhältnis	Sehr leicht, gelenkig	Germany	2022	3
#336	5	Leicht und doch sehr stabil!	Wirklich praktisch und gibt guten Halt. Gute Qualität zu einem echt tollen Preis. Die Montage ist denkbar einfach. Meine Mama benutzt ihn sehr gerne. Eine klare Kaufempfehlung von mir.	Germany	2022	29
#337	5	Sehr guter Rollator	Sehr guter Rollator, wurde für meine Schwiegermutter als Zweitgerät angeschafft. Sie ist zufrieden	Germany	2022	13
#338	5	Gut	Gut	Germany	2022	1
#339	5	Leicht aber trotzdem sicher	Ein leichter Rollator der sich auch einfach über Straßenbahnschienen schieben lässt.	Germany	2022	11
#340	5	Super Qualität	Hat super funktioniert.	Germany	2022	3
#341	3	Alles gut außer die Bremsen	An sich ein guter Rollator die größte schwäche die mir aufgefallen ist sind die Bremsen da nicht wie üblich Gummi oder Kunststoff auf die Räder drücken sondern Metall. Leiden die Räder ziemlich und die Bremse brauchte nach 2 Wochen schon eine nach Justierung damit diese wieder ordentlich bremmst. Den Rädern gebe ich ein Jahr bis zum Austausch bei regelmäßiger Nutzung . der Rest am Rollator passt.…	Germany	2022	69
#342	5	Schöner Rolltor für den Preis	Bin mit dem Rollator für meine 94 jährige Mutter zufrieden. Er ist stabil, sieht gut aus in seinem schönen rot und fährt sich toll. Würde keinen Rollator mehr kaufen, der sich rechts/links zu mittig zusammenklappen lässt. Das verliert wohl schnell an Stabilität. Bei diesem zieht man die Sitzfläche hoch und er lässt sich von vorn/hinten hoch zusammenklappen.	Germany	2022	57
#343	5	Sehr zufrieden	Persönlich	Germany	2022	1
#344	5	Leichte Handhabung	Rollator wurde innerhalb von zwei Tagen geliefert und musste selbst zusammengeschraubt werden. Anleitung war simple und gut erklärt, somit schnell und problemlos erfolgt. Wurde für den Innenbereichen bestellt. Kann auch von über 90järiger Dame ohne weiteres bedient werden. Die Schwarze Fläche ist als Sitz zum Ausruhen gedacht, mit Lehne und wenn der Rollator eingebremst für einen älteren Menschen…	Germany	2022	162
#345	1	Zurück geschickt!	Zurück geschickt!	Germany	2022	2
#346	5	Sehr guter Service	Rollator entspricht genau der Beschreibung. Sehr guter Service durch die [anonym] [anonym] & [anonym] GmbH	Germany	2022	15
#347	5	Rundum sehr gut	An dem Rollator stimmt eigentlich alles. Er ist stabil, leicht, blitzschnell und einfach aufzubauen, handlich, sieht gut aus (rot), hat sehr gute und große Gummireifen und einen richtigen großen Sitz mit stabiler Rückenstütze, dazu noch einen klasse Metallkorb. Und das ganze für unter 100 Euro. Ich würde sagen, Preisleistung: Spitzenklasse!	Germany	2022	50
#348	5	toller rollator	Frau war begeistert	Germany	2022	3
#349	5	Rollator	Gutes, sehr leichtes Modell. Qualität und Preis OK, schnelle Lieferung - gerne wieder.	Germany	2022	13
#350	1	Nach vier Wochen ist mir der Vorderrad gebrochen	Bin total enttäuscht billige China Ware, nach vier Wochen ist mir der vordere hat gebrochen	Germany	2022	15
#351	5	Für mich perfekt !!	Ich bin sehr zufrieden mit dem Rollator !!! Er leistet mir gute Dienste .	Germany	2022	14
#352	4	W.hold	Sehr gutes Gerät und mit dem Korb unter dem Sitz sehr gut	Germany	2022	12
#353	5	Ok	Ok, schnelle Lieferung!!!	Germany	2022	3
#354	5	Rollator	Schon vor einiger Zeit erworben. Immer noch zufrieden. Super Qualität. Empfehlenswert.	Germany	2022	11
#355	4	war schnell auf gebaut.	Ist echt toll.	Germany	2021	3
#356	5	Rollator	Gut verpackt! Aufbau ist einfach vieles schon vor montiert! Ich finde ihn ausgesprochen hübsch nicht dieses Alltagsgrau!! Wie es vom gehen damit ist kann ich nicht bewerten da meine Mutter damit onTour ist .!	Germany	2021	34
#357	5	Perfekt und sehr gut durchdacht.	Angefangen von den höhenverstellbaren Handgriffen, den Bremsen mit Feststellfunktion, Leichtgängigkeit der Räder, Einkaufskorb kinderleicht alternativ unter oder vor der Sitzbank einzuhängen bis hin zu zwei mitgelieferten Flicken falls einmal die Sitzbank beschädigt wird. Mit allem Zubehör liegt das Gewicht des 56cm Modells allerdings bei ca 8,7kg. Trotzdem perfekt. Was fehlt ist die Sitzheizung …	Germany	2021	57
#358	4	Gut und günstig - gewöhnungsbedürftiges Bremsen	Der Aufbau geht blitzschnell und die Qualität/Funktionalität ist gut. Achtung er hat keine aktive Bremse (wie z.B. die Trolleys am Flughafen - bremst wenn Griff losgelassen). Das heisst er rollt weg, wenn man sich nur drauf stützt ohne die Bremsen zu ziehen. Es gibt aber eine Feststellbremse (etwas schwer mit den Händen zu aktivieren oder deaktivieren).	Germany	2021	56
#359	5	Toller Rollator	Alles super verlaufen. Meine Oma ist sehr zufrieden. Vielen Dank	Germany	2021	10
#360	5	Rollator	Sehr gut hätt ich für diesen Preis nicht erwartet	Germany	2021	9
#361	5	preiswerter Rollator	Ich habe den Rollator als Zweitgerät für das obere Stockwerk gekauft damit mein Mann nachts auf die Toilette kommt. Er ist leicht zum zusammenbauen. Auch läßt er sich leicht lenken. Ich kann diesen Rollator weiter empfehlen, da auch der Preis günstig ist. Bei der Bestellung auf die Höhe achten. Ich habe den höheren bestellt, da mein Mann 174 cm groß ist.	Germany	2021	61
#362	5	Tolles Hilfsmittel	Der Rollator ist leicht und gut lässt sich sehr gut bedienen.	Germany	2021	11
#363	5	Guter Artikel	Guter Artikel,stabil	Germany	2021	2
#364	4	Leichtgewicht	Leichtgewicht ist wörtlich zu nehmen, er ist tatsächlich sehr leicht, Menschen mit Unsicherheiten oder leichten Gleichgewichtsstörungen würde ich diesen Rollator nicht wirklich empfehlen; er ist wie gesagt, sehr leicht auch in der Führung, rollt gut über kleine Kieswege und Unebenheiten, kann aber auch schnell wegrutschen; Sitzmöglichkeit und Bremsen sind gut, das Körbchen für kleine Einkäufe ist…	Germany	2021	95
#365	5	Rollator	Dieser Rollator hat als Geburtagsgeschenk voll ins schwarze getroffen. Die Freude war sehr groß. Alles richtig gemacht.	Germany	2021	16
#366	5	Fast ein Jahr tägliche Nutzung bei täglichen 5,6 Kilometern	Würde für den Vater (gegenwärtig 79 Jahre alt) besorgt und ist gänzlich ohne Verschleißerscheinungen ausgekommen. Mein Vater läuft damit täglich eine Runde von 5,6 Kilometern und nutzt normalerweise alles heftigst ab, hier ist weder an Sitz, an den Rädern oder Griffen ein richtiger Verschleiß zu erkennen. Ob Schlamm oder Schnee... Nichts tat diesem Rollator etwas an. Geparkt wird er draußen und i…	Germany	2021	151
#367	5	Schön leicht	Ich kann natürlich nichts zur Haltbarkeit sagen. Der Rollator ist leicht aufzubauen und läßt sich leicht schieben. Außerdem hat er eine Rückenlehne. Das ist super. Bis jetzt alles einwandfrei.	Germany	2021	29
#368	5	Wie erwartet	Lieferung klappte zügig wie angekündigt. Gerät macht einen stabilen Eindruck, habe den Rollator für meine Frau für die erste Zeit nach dem Krankenhaus Aufenthalt gekauft. Kann daher noch keine abschließende Beurteilung abgeben.	Germany	2021	32
#369	5	Rollator	Mega klasse 1A Wird demnächst ein weiterer bestelt	Germany	2021	8
#370	5	meine oma gefällt es	ist stabil und hält lange:)	Germany	2021	5
#371	5	Gebrauchsfreundliches Modell	Ich schließe mich den vielen positiven Bewertungen an. Bin sehr zufrieden	Germany	2021	11
#372	5	Helpful	It works well but it also can fold up easily. My mother said it folded up on her twice. Great product but be careful.	Germany	2021	24
#373	5	Perekt	Hier war jemand am Werk der die Bedürfnisse von Behinderung kannte. Der Rollator ist leicht und doch stabil. Für jemand wo nicht zwei linke Hände hat ist er schnell und einfach zu montieren auch ohne die beigelegte deutsche Beschreibung. Hervorragend ist auch die große hochklappbare Sitzfläche auf der man ein größeres Teil transportieren kann. Darunter befindet sich ein ausreichend großer Korb. F…	Germany	2021	75
#374	5	wozek	*DAUMENHOCH* *DAUMENHOCH* *DAUMENHOCH* *DAUMENHOCH* *DAUMENHOCH*	Germany	2021	5
#375	5	Leichtmodell rollator	Stützfunktion klasse / leicht aufzubauen/ extra leicht zu heben ( zb am bürgersteig )	Germany	2021	14
#376	5	Hält was er verspricht	Habe den Rollator zweite mal bestellt. Der erste bleibt in der Wohnung und der zweite ist für draussen gedacht. Super Qualität.	Germany	2021	21
#377	4	Seitliche Stabilität ist nicht so gut	Stützfunktion ist im allgemeinen ganz gut, nur seitlich etwas wackelig. Für den Preis jedoch ok.	Germany	2021	15
#378	5	Rollator	Immer wieder gern	Germany	2021	3
#379	5	.	Sehr schnelle Lieferung, gut verpackt, guter Kinderwagen, würde wieder kaufen.Ich empfehle	Germany	2021	11
#380	5	Würde ich wieder kaufen	Sind genau so, wie beschrieben. Gute Qualität, funktioniert alles. Top.	Germany	2021	10
#381	5	Gute Wahl!	Tolles Produkt. Sehr leicht. Gute unkomplizierte Handhabung! Preis-Leistung TOP!	Germany	2021	9
#382	5	Macht einen soliden Eindruck fürs Geld	Schnell einsatzbereit gewesen. Klappbarer Sitz sehr praktisch und auch bequem. Reifen stabil. Bremst gut. Für unsere Zwecke ideal um ein kleines Sauerstoff Gerät mitzunehmen.	Germany	2021	24
#383	5	super	super. für mein Opa sehr praktisch	Germany	2021	6
#384	5	Preis Leistung Topp	Wir haben den Rollator für unsere Mutter bestellt, welche nach einem Unfall nicht mehr so mobil war. Durch eine Nachbarin die den selben Rollator bereits längere Zeit nutzt konnte sie bereits erste Erfahrungen sammeln und war begeistert. Auf Grund dessen und der vielen guten Rezensionen haben wir bestellt. Alles ist Topp. Die Lieferung erfolgte schneller als angekündigt und der Zusammenbau war ei…	Germany	2021	96
#385	4	Die gewünschte Stützfunktion innerhalb der Wohnung ist für meine Bedürfnisse gewährleistet.	Mit dem Erwerb dieses Rollators, ohne Rezeptur, bin ich bestens bedient, und das zu einem Preis, der für ein verordnetes Gerät mit Zuzahlung bei Beanspruchung der Krankenkasse nicht reichen würde. [anonym] [anonym]	Germany	2021	32
#386	5	Die Erwaartungen wurden mehr als erfüllt!	ZU MEINER Beweglichkeit und durch die gleichzeitige Stützfunktion in der Wohnung quasi unerlässlich	Germany	2021	13
#387	5	Erster Rollator meiner Mutter hielt ca. 10 Jahre	Habe den Rollator für meine Mutter bestellt. Sie hat das gleiche Modell schon seit vielen Jahren und ist sehr zufrieden damit. Nun sind an den alten Rollator nach ca. 10 Jahren die Bremsengriffe defekt. Da uns der Preis für einen neuen Rollator überzeugt hat, haben wir ihn bestellt. Meiner Mutter ist der neue Rollator, im Vergleich zu dem Alten zu schwergängig. Es wird wohl daran liegen das der A…	Germany	2021	109
#388	3	Die Handführungen sind nicht Passgenau. (Wackeln hin und her)	Aufbau gut. Lauf ist gut. Handführungen nicht Passgenau. Nicht Platzsparend im Auto. Bremsen sind gut.	Germany	2021	15
#389	5	Oma ist begeistert	Alles super. Der Oma gefällt die feste Sitzfläche besonders gut. Vorher hatte sie einen Rollator mit einer Netz Sitzfläche. Hier hatte sie mehr Angst sich zu setzen.	Germany	2021	27
#390	5	Leichtgewichtrollator	alles Bestens	Germany	2021	2
#391	5	Schrift könnte bisschen größer sein	Schrift ist zu klein, sonst sehr schön	Germany	2021	7
#392	5	Guter Rollator	Rollator für eine 96-jährige Person bestellt. Kommt sehr gut mit dem Rollator in der Wohnung zurecht und ist nur des Lobes über das gute und stabile Fahrverhalten	Germany	2021	27
#393	5	Praktischer u. stabiler Rollator	Der Rollator ist stabil u. gerade für Menschen mit empfindlicher Haut einigermaßen angenehm zu sitzen. Die Rückenstütze ist ebenso gut, weil der Schaumstoff angenehm abstützt.	Germany	2021	25
#394	5	Sehr schön	Mein Mann ist sehr zufrieden.	Germany	2021	5
#395	5	Ist sein Geld wert	Es gibt fast nichts auszusetzen. Die Griffe könnten etwas fester sein und das Gewinde der Feststellschrauben könnte 2 mm länger sein, aber grundsätzlich völlig in Ordnung.	Germany	2021	26
101	4.68					24.4455

## Sheet: AN396481
No.	Stars	Title	Text	Country	Year	Word Count
#396	5	Preis und Leistung stimmen	einfache Bedienung, gut zusammen klappbar	Germany	2023	5
#397	5	Spitze	Macht was er soll	Germany	2023	4
#398	4	Er ist stylich und schön	Ich bin richtig froh dass ich mir den Rollator gekauft habe. Ich habe ihn noch nicht ausprobiert da ich noch nicht bereit bin ihn zu benutzen. Irgendwann muss ich mein inneren Schweinehund besiegen dass ich ihn benutzen werde.	Germany	2023	38
#399	5	Gutes Teil zum fairen Preis	Gute Verarbeitung leichter Zusammenbau , sehr gut zum transportieren da gut zusammen zu klappen, für das Geld klarer Kauf Tipp , einziges Manko die räder sind sehr glatt	Germany	2023	28
#400	4	Tip top.	Alles gut tip top danke *daumenhoch*	Germany	2023	6
#401	2	Dieser Rollator hat nicht gehalten was er verspricht	Er hat mir eigentlich sehr gefallen vom Aussehen aber der Gebrauch war sehr schlecht die Räder ruckeln die Tasche fällt immer ab die Räder ziehen nach rechts er ist sehr wackelig und die Räder man spürt jeden Stein und jeden Hubbel in den Armen und in den Schultern die Griffe sind auch knochenhaft und nichts für empfindliche Arme ich habe ihn ein paar mal benutzt trotzdem tat mir immer wieder der…	Germany	2023	110
#402	2	Beurteilung	Eine Beurteilung kann ich leider nicht abgeben. Ich konnte den Rolli nicht testen. Eines jedoch ist nicht so schön. Ich konnte den Rolli nicht zurück geben. Der Rolli ist nie benutzt worden, steht hier ist nicht ausgepackt.	Germany	2023	35
#403	5	Gut	Griffe leider etwas zu tief für große Leute sonst perfekt	Germany	2023	10
#404	5	Funktioneller Rollator.	Optisch ansprechender Rollator. Sehr einfach gebrauchsfertig zu machen und den Erfordernissen anzupassen. Preis ist in Ordnung. Sehr zu empfehlen. Lieferung klappte sehr gut.	Germany	2023	23
#405	5	Toller Rollator	Gute Qualität gibt es nichts zu meckern	Germany	2023	7
#406	5	Top Rollator	Schnell und einfach einzuklappen.	Germany	2023	4
#407	5	Gehhilfe	Perfekt	Germany	2023	1
#408	5	Klasse Design	Das ist der Ferrari unter den Rollatoren, um mit den Worten meines Schwiegervaters zu beginnen. Große Räder, sehr leicht vom Gewicht, sehr handlich und leicht zu schieben.....	Germany	2023	27
#409	5	Guter Rollator	Rollator einfach top	Germany	2023	3
#410	5	zweckmäßig	Räder könnten etwas dicker sein	Germany	2023	5
#411	5	rollator	super gerät, gerne wieder	Germany	2023	4
#412	5	Rollator mit kleinem Packmaß	Sehr schnelle, gut verpackte Lieferung. Schöne dunkelrote Farbe. Gute Abstützung und Handhabung. Leichtgängige Räder und vor allem modernes Design, im Gegensatz zu den altbackenen Gegenstücken im Sanitätshaus. Spitzen Preis/Leistungsverhältnis. Absolute Empfehlung	Germany	2023	31
#413	5	Wertige Rollator	Er hält was er verspricht : Er ist stabil, bequem, hat Gummi auf den Rädern, Farbe ist super und er ist für die Reise platzsparend mit ein paar schnellen Handgriffen "klein gefaltet. " Prima.	Germany	2023	34
#414	5	*daumenhoch* *daumenhoch* *daumenhoch* *daumenhoch* *daumenhoch*	Leichter Aufbau. Fährt super. Top Preis/Leistung	Germany	2023	6
#415	5	Der Rollator ist perfekt	Schnelle Lieferung, einfach aufzustellen, ich habe einen sicheren Halt beim gehen, der Sitz mit der Rückenlehne ist prima. In die Tasche geht auch einiges rein.	Germany	2023	25
#416	5	Tolles Produkt	Einfache Montage. Lässt sich leicht zusammenklappen, falls notwendig. Ansonsten gute Stützfunktion, vernünftige Bremsen und bei Bedarf eine bequeme Sitzgelegenheiten.	Germany	2023	19
#417	3	Geht noch	Faltbar ist ok aber bisschen kompliziert Lieber noch einfacher	Germany	2023	9
#418	5	Top Modell sehr schnelle Lieferung und auf leichtes Montieren	Top Modell sehr schnelle Lieferung und auf leichtes Montieren	Germany	2023	9
#419	5	Sehr guter Rollator	Bei diesem Modell stimmt das Preis-Leistungsverhältnis. Die Verarbeitung ist richtig gut. Das Teil wiegt nicht viel und lässt sich zusammenklappen, was super beim Transport ist. Auch muss bei Lieferung nicht wirklich viel zusammengebaut werden. Sehr guter leichter Rollator.	Germany	2023	37
#420	4	Very light	Light and foldable	Germany	2023	3
#421	5	Den ich gebe ich nicht mehr her.	Der Rollator Brand Aluminium Faltbar Rollator, rot, 8000 g ist einfach klasse. Endlich wieder mobil. Seit meinem Schlaganfall und kurz darauf auch noch eine bestägtigte MS war ich am Boden. Nichts ging mehr ... rechte Seite gehörte nicht mehr zu Mir. Und die MS hat mich fast komplett erledigt, zu dem was noch ging. Nach langen REHA-Aufenthalten in mehreren Kliniken und entsprechenden Medikamenten…	Germany	2022	220
#422	5	preis leistung top	Lässt sich schnell zusammen klappen Sehr stabil Gute stützfunktion Leicht Räder drehen sehr leicht preis leistung top	Germany	2022	17
#423	5	Kleiner Flitzer	Ich habe diesen Rollator meiner Mutter (82) gekauft, da sie manchmal etwas wackelig auf den Beinen ist! Sie findet ihn optisch ansprechend und kommt super damit zurecht! Er ist leicht aufzubauen und auch die Sitzfläche findet sie gut! Ihren Einkauf kann sie wunderbar in die dazugehörige Tasche packen! Klare Kaufempfehlung!	Germany	2022	50
#424	5	Toller Rollator	Ich begeistert von diesem Rollator ich hatte davor auch einen von der Firma Antar einen Rollator nur bei der drei wenig und hat jetzt nicht mehr für meine Krankheit ausgereicht aber ich wollte unbedingt von dieser Firma wieder einen haben weil ich nur gute Erfahrung gemacht habe mit diesen Rollatoren Lieferung war innerhalb von einem Tag tausendmal schneller als die Krankenkassen	Germany	2022	61
#425	5	Oma mag ihren Flitzer	Nachdem sich meine Oma lange geweigert hat, einen Rollator zu benutzen (Zitat:'Nur alten Menschen gehen damit', meine Oma, 89 Jahre Jung), habe ich ihr dieses Modell gekauft. Nach längerer Recherche kam in der Preisklasse eigentlich nur das Modell in Frage. Nach kurzem Zögern, kann sie plötzlich nicht mehr ohne. Wenngleich ich sie nun ab und an beim Wocheneinkauf suchen muss, weil sie alleine dur…	Germany	2022	73
#426	5	Super Produkt	Genau das, was ich gesucht habe, sieht super aus und hält, was es verspricht. Person, die ihn benötigt, ist sehr zufrieden	Germany	2022	21
#427	5	Sehr schön leicht	Toll	Germany	2022	1
#428	3	Schwieriger Aufbau für Rheumakranke	Leider muss man zum Auf- und Zuklappen jedesmal die Schrauben entfernen und wieder einschrauben. Sehr umständlich wenn man Rheuma hat und relativ inmobil ist. Rücksendung wurde nicht akzeptiert. Somit muss immer jemand mitkommen um den Rollator aufzubauen. Soviel zum Thema eigenständig mobil zu sein.	Germany	2022	44
#429	5	Tooler Rollator	Ich habe den Rollator für meine Mutter gekauft. Erstens war er um Längen preiswerter als die Rollatoren im Handel vor Ort und zweitens sahen diese nicht wirklich schön aus. Dieser Rollator ließ sich sehr einfach zusammen bauen und ist wirklich funktional. Er sieht schick aus und fährt sich sehr leicht. Meine Mutter wollte nie einen haben. Nun will sie ihn nicht mehr missen. Auch wenn die Barmer n…	Germany	2022	100
#430	2	Leider nur bedingt empfehlenswert	Lässt sich schnell und einfach zusammenbauen. Die Anleitung ist allerdings von schlechter Fotoqualität. Er lässt sich gut lenken, ist super leicht. Allerdings bin ich 1,72 m und wenn ich gerade stehe mit leicht angewinkelten Armen, musste ich schon die höchste Stufe der Griffe einstellen. Für Personen über 1,75 m ist der Rollator nicht geeignet. Update: Nach nunmehr fast täglicher Benutzung inner…	Germany	2022	91
#431	5	Bequemer Reiserollator für "Nichttechniker"	Der Rollator kam so gut geschützt verpackt bei mir an, dass nicht ein einziger Kratzer im Lack zu finden war. Er war komplett montiert und auf Minimalmaß zusammengefaltet. Um ihn zu "entfalten" braucht man weder technisches Geschick noch Werkzeug, sondern etwa 2 Minuten Zeit. Es werden lediglich 4 große Schrauben mit Griff (Fachleute wissen sicher, wie die richtig heißen ...) herausgeschraubt, da…	Germany	2022	274
#432	5	Top Verarbeitung zum kleinen Preis	Der Rollator ist schnell zusammen gebaut. Die Materialien sind gut gewählt und vermitteln ein sicheres Gefühl. Für diesen Preis so ein gutes Hilfsmittel zu bekommen wird schwer.	Germany	2022	27
#433	5	Sehr guter und schicker Rollstor	Sehr schöner farbiger Rollator sehr handlich und sicher. Einfach guter Preis und stabil.	Germany	2022	13
#434				Germany	2022	1
#435	5	Guter Preis	Gut zu händeln, lässt sich einfach falten. Alles in allem Perfekt.	Germany	2022	11
#436	5	gelungene kaufabwicklung !	superschneller versand... sicherer versand... günstiger preis ... positive erwartung... gerne wieder, wenn neuer bedarf besteht!	Germany	2022	15
#437	5	Sehr gut	Hat das Leben an Mama verändert	Germany	2022	6
#438	5	Leichte und einfache Handhabung	Erstmal ging der Versand sehr schnell . Der *Aufbau* des Rollators war sehr einfach (4 Schrauben entfernen... Räder umklappen und mit den 4 Schrauben verbinden). Sehr stabil... Sei es der Rahmen oder auch die Räder. Sehr einfaches zusammen Klappen des Rollators. Mein Fazit *beide Daumen hoch *Smiley*	Germany	2022	47
#439	5	Preisleistungsverhältnis absolut überzeugend	Rollator sieht schick aus und funktioniert einwandfrei. Auch die Haltbarkeit überzeugt bisher ohne Abstriche. Rollator wird im Außenbereich verwendet. Mit Schutzfolie absolut allwettertauglich.	Germany	2022	23
#440	5	klappbarer Rollator	Schnelle Lieferung, leichter Aufbau, einfacher und sicherer klappbarer Rollator. Lässt sich klappbar mit wenig Stauraum in der Wohnung abstellen. Gute verständliche Handhabung für ältere Menschen. Wunderbar im Kofferraum zu verstauen. Kann auch in sehr kleinen Autos noch weiter zusammengeklappt werden. Wunderbar.	Germany	2022	41
#441	5	Preis Leistung ist sehr gut	Qualität macht einen guten Eindruck sieht sehr gut aus Haltbarkeit lässt sich erst nach längerem Gebrauch feststellen die Packtasche ist beim kauf zu empfehlen nach den vielen Angeboten kann ich diesen Rollator empfehlen PS sehr schnelle Lieferung	Germany	2022	37
#442	5	Gehhilfe	Sieht schön aus, ist nicht so schwer, lässt sich gut Händeln und wurde schnell geliefert	Germany	2022	15
#443	5	Rollator	Der Rollator ist sehr gut passt gut in meinen Kofferraum das war der Grund für meine Bestellung lässt sich sehr gut händeln	Germany	2022	22
#444	5	Perfekt, kompakt faltbar für den Kofferraum	Habe bereits einen Rollator der sich zusammenklappen läßt, aber für den Kofferraum etwas sperrig. Ich muss die Rückbank umklappen und die Kofferraumabdeckung entfernen *sadsmiley* Habe ein PKW ähnlich Golfklasse. Dieser Rolli ist einfach klasse, nimmt wesentlich weniger Platz ein (nix mehr mit Rückbank umklappen....) Ich klappe nur die hinteren Räder, also die mit den langen Streben, 2 Schrauben …	Germany	2022	105
#445	1	Rollator	Zugfrieden bin ich mit dem Rollator n i c h t; schert nach rechts aus; verschiedene Einstellungen haben das Problem n i c h t gelöst. KEINE EMPFEHLUNG !	Germany	2022	28
#446	5	Schnell geliefert, schnell zusammengebaut.	Die Lieferung war schnell (Freitag Mittag bestellt, Montag Vormittag geliefert!!! Der Zusammenbau ging schnell und brauchte nicht mal die Anleitung dafür! Brauchte keine fünf Minuten dafür!! Ist sehr leicht und die Räder laufen gut!! Hat auch eine sehr schöne Farbe, ein schönes Rot. Ich werde ihn ausprobieren, sobald das Wetter besser ist!	Germany	2022	52
#447	5	Einfach nur Klasse für die Reise	Leicht zusammen zu klappen und zu verstauen	Germany	2022	7
#448	4	Super schnell klappbar	Stützfunktion sehr gut. Schön leicht handlich. So lange habe ich das Teil noch nicht um eine Aussage über die Haltbarkeit zu treffen	Germany	2021	22
#449	3	Hatte mehr erwartet	Nachdem der erste bestellte Rollator nicht zu gebrauchen war wegen blockierenden Vorderrädern habe ich sehr schnell Ersatz erhalten. Aber auch beim 2. Rollator ruckeln die Vorderräder. Zwar nicht so schlimm wie beim ersten aber störend und für noch mehr gehbehinderte Menschen als mir, besteht Stolpergefahr.	Germany	2021	45
#450	5	YetiPetra	1A ist sehr gut. Danke	Germany	2021	5
#451	4	Preiswerter Reiserollator	Der Rollator lässt sich gut dank seiner kleinen Faltmaße sehr gut transportieren.	Germany	2021	12
#452	5	Eine sehr gute Gehhilfe	Dieser Rollator ist eine sehr gute Hilfe, um drinnen, und draußen eine sichere Mobilität zu erhalten. Die Maße sind kompakt, so dass dieser Rollator auch in einer Wohnung benutzt werden kann. Die Sicherheit beim Umgang mit dem Rollator ist sehr hoch, so dass Stürze in der häuslichen Umgebung vermieden werden können. Eine Barrierefreie Umgebung ist von großem Vorteil.	Germany	2021	58
#453	4	Ich habe den rollator bekomme am 11.08	Der rollator ist am Mittwoch den 11.08 2021 gekommen und nicht am Donnerstag oder am 17.08 ich habe schon einer bekommen	Germany	2021	21
#454	5	Faltbar	Stabil, leicht, faltbar	Germany	2021	3
#455	5	Perfect für die eltren	Ich würde operiert und brauche Hilfe zum laufen. Mit diesem Rollator geht das am besten. Es passt im Haus und ist leicht zu mitnehmen. Für ihnen hätte wir die Reifen umgebaut von ausen nach ihnen. Daß geht einfach! Und später für nur außen machen wir das wieder zurück.	Germany	2021	48
#456	5	Rollator Brand Rollator	Der Rollator ist leicht und trotzdem belastbar. Meine Mutter ist nach ihrer Rückkehr aus dem Krankenhaus direkt damit klargekommen.	Germany	2021	19
#457	5	Sehr schelle liferung	sehr zufrieden weiter empfehlen	Germany	2021	4
#458	4	Ist nichts für Leute über 1.80 Größe. Sonst ist es OK .	Ist nichts für Leute über 1.80 Größe. Sonst bin nich zufrieden. Leich auseinander +zusammen klappbar. Und sehr leicht.	Germany	2021	18
#459	5	Super gutes Produkt.	Einfache Handhabung.	Germany	2021	2
#460	5	Top	Haben wir meiner Oma verschenkt. Ist sehr gut angekommen. Schnelle Lieferung Top.	Germany	2021	11
#461	4	Ein Porsche unter den Rollatoren	Super Qualität. Sehr schnelle Lieferung. Kann man nur empfehlen	Germany	2021	9
#462	5	rollator	artikel wie beschrieben, leichte handhabung	Germany	2021	5
#463	5	Super Rollator	Super schnelle Lieferung und schnell aufzubauen. Der Rollator ist leicht und hat einen kleinen Wendekreis (für enge Flure super geeignet), er lässt sich auch super leicht lenken. Ich kann ihn guten Gewissen empfehlen und der Preis ist wirklich top.	Germany	2021	39
#464	3	Ganz gut, nur das auf und zu klappen mit den billigen ringen	An sich ein sehr guter rollator, nur leider halten die Ringe nicht, um ihm auf und zu zuklappen. Schon beim ersten Mal sind diese sofort kaputt gegangen.	Germany	2020	27
#465	4	Für den Preis sehr gut !	Habe den Rennwagen gestern bekommen und muß sagen das Preis/Leistungsverhältniss ist mehr als gut! Ich empfehle allerdings vor dem ersten Einsatz alle Lager und Radgelenke mit Siliconespray oder wenigstens mit WD40 einzusprühen, dann läuft der Wagen erheblich besser. Ich habe als erstes WD40 benutzt und den nächsten Tag noch einmal alles mit Siliconespray eingesprüht, was sich super bemerkbar gem…	Germany	2020	216
#466	4	Rollator	Rund um zufrieden auch wenn die Gehstock Halterung kaputt war. Eine Mail geschrieben und das Ersatzteil ist schon unterwegs. Reibungsloser Ablauf alles klasse. Gerne wieder	Germany	2020	25
#467	4	Seilzug schon zweimal angerissen somit kann ich den Rollator nicht mehr zusammen klappen	Der Rollator ist sehr schwer lässt sich aber gut händeln. Leider ist jetzt schon zum zweiten mal beim hochziehen der Griff abgerissen wer den Rollator öfters zusammen klappen muss hat damit keine Freunde. Ich bin sehr enttäuscht von der Qualität.	Germany	2020	40
#468	5	Bin sehr zufrieden.	Fuer mich ist er vollkommen gut.	Germany	2020	6
#469	4	Rollator faltbar	Für den Preis ein guter Rollator. Gute Verarbeitung. Sehr stabil. Etwas umständlich, wenn man ihn zusammen falten möchte. Hierzu muss man 4 Schrauben lösen und wieder einsetzen. Bei unserem alten Rollator braucht man nur einen Hebel umlegen und zusammen Falten. Lieferung war super schnell. Schönes rot , für etwas Farbe im Alltag.	Germany	2020	52
#470	1	Hielt nicht lange bei Dauerbetrieb	Zunächst zufrieden (Gewicht, Handhabbarkeit). Aber Kippgefahr bei leichten Schwellen oder Rillen. Die Flügelschrauben zum Zusammenklappen sind etwas zu kurz, fielen zwei Mal heraus und mussten wiedergesucht werden. Nach knapp 18 Monaten zerlegte sich die wohl zu dünne Radhaltescheibe eines Vorderrads (gabe das mit Draht notdürftig geflickt). Einige Wochen später dasselbe bei einem Hinterrad (Bild…	Germany	2019	64
#471	5	rollator	gut verarbeitet und sehr stabil	Germany	2019	5
#472	5	Schöner Rollator/Preis Leistung Top!	Die Lieferung war super schnell. Ich habe diesen Rollator als Geschenk für meine Omi bestellt da sie mit ihrem "Kassenmodell Rollator" einfach nicht zufrieden war. Der Aufbau ging super einfach und schnell. Optisch sieht der Rollator echt schick aus. Er lässt sich gut lenken und optimal auf die Körpergröße einstellen. Die Bremsen funktionieren einwandfrei. Dadurch das man den Rollator sehr klein …	Germany	2019	92
#473	5	Blitzlieferung	Schneller Versand, top Artikel. Allerdigs in rot bestellt und in silber bekommen Artilelbeschreibung Netztasche aber undurchsichtige bekommen. Alles in allem aber sehr gut	Germany	2019	22
#474	4	Klein, handlich	Ich habe dieses Modell speziell für meinen Tigra Twin Top gekauft. Der Rollator lässt sich schnell zusammen klappen und ist auch zügig wieder einsatzbereit. Einen Stern ziehe ich ab, da der Rollator im Vergleich zu meinem Taima GT eine Kunststoffbereifung hat. Zudem ist die Sitzfläche etwas zu tief, beim Gehen stoße ich über den Knien an die Kante der Sitzfläche. Doch für meinen Zweck ist dieses …	Germany	2019	68
#475	4	Gut aber....	Rollator ist an sich leicht und nicht schwer aufzubauen. Einziges Manko die Tasche die absolut nicht hält trotz der kletverschlüsse. Bei zusammenklappen schon mal gar nicht. Sehr schade da sie für meine Mutter wichtig ist.	Germany	2019	35
#476	5	Super Teil	Top Meine Oma kurvt durch die Gegend wie nie zuvor....	Germany	2019	10
#477	5	Rollator	Wir waren recht posetiv vom Rallator überrascht worden . Wie vom Händler beschrieben. Der Rollator ist sehr gut verarbeitet, er ist für meine Frau gedacht da Sir ein neues Knie bekommen hat.Er hat alle die funktionen welche auch die Teuren Rolatoren haben.Würden Ihn auch gerne weiter empfehlen	Germany	2019	47
#478	5	Leicht und gut in kleinen Autos zu verstauen	Der Rollater kam vom Aussehen her gut an und er wäre leicht zu schieben. Ist jetzt in Dauerbenutzung.	Germany	2018	18
#479	5	Gut für den Transport	Toller Rollator! Meine Frau und ich haben uns beide einen gekauft, da wir die jetzt beide in den Kofferraum nebeneinander transportieren können. Vom Gewicht her ist er auch sehr angenehm. Für uns eine Erleichterung für den Alltag.	Germany	2018	37
#480	4	Das ich den Rollator weiter empfehlen würde.	Ich bin sehr zufrieden mit meinem Rollator.	Germany	2018	7
#481	5	Easy to use.	Light weight yet sturdy. Easy to use Compact folding for storage	UK	2022	11
86	4.52941					34.7442

## Sheet: AL482582
No.	Stars	Title	Text	Country	Year	Word Count
#482	5	Ok	Alles ok	Germany	2023	2
#483	1	Falsche Farbe	Leider wurde mir ein roter Rollator geliefert. Ansonsten ist der Rollator gut zu handhaben.	Germany	2023	14
#484	2	Rolli	Nicht genug Einstellung in der Höhe *DAUMENNACHUNTEN*	Germany	2023	7
#485	5	Einfach Perfekt	Der Rollator ist perfekt, sehr leicht, einfach zum bedienen (zusammenbauen und zusammenklappen) Er ist sehr wendig und ist perfekt wie er ist.	Germany	2023	22
#486	5	sehr Zufrieden	sehr guter Wagen. Nicht zu schwer und hat den Praxistest gut überstanden.	Germany	2023	12
#487	5	Gut verwendbarer Rollator mit stabiler und doch leichter Handhabung	Sehr gute Sitzgelegenheit, leicht zu tragen und stabil. Die vorhandene Schirmhalterung ist nicht nützlich genug.	Germany	2023	15
#488	4	Fast perfekt…	Die Vorteile überwiegen. Ich wollte einen Rollator mit dem ich mich auch bei 130 kg Körpergewicht sicher fühle und der trotzdem wirklich platzsparend gefaltet werden kann. Preis sollte auch passen... Soweit so gut. Sicherheit beim abstützen und sitzen is gut. Ich fühl mich sicher und hab keine Bedenken, daß er mein Gewicht nicht halten würde. Ein Platzspar-Wunder ist er im Gegensatz zu anderen Mo…	Germany	2023	398
#489	5	Guter Rolator für den Preis.	Qualität und Preis stimmen er lässt sich leicht aufbauen und .Eine Mutter ist zufrieden.	Germany	2023	14
#490	5	Allet supa *DAUMEN HOCH*	Schnell versendet und gute Qualität *OK HAND*	Germany	2023	8
#491	5	Rollator the best	Der leichteste Auf und abbau zum I Verstauen I'm Pkw einfach super.	Germany	2023	12
#492	5	Rollator	Sehr schnell zusammengebaut und los geht's.	Germany	2023	6
#493	5	Lieferung sehr pünktlich, gute Verarbeitung.	Der Rollator ist gut verarbeitet und kann empfohlen werden! Einziges Manko sind die Kunststoff-Reifen!	Germany	2023	14
#494	5	Top Ware	Erfüllt das wo für er gedacht ist.	Germany	2023	7
#495	5	Sehr leicht und doch sehr stabil	Gut vormontiert und schnell bereit	Germany	2023	5
#496	5	Toll.	Wir haben es für meine Großmutter gekauft und sie ist nun nach paar Monaten immer noch sehr zufrieden damit! Es macht keine Probleme und es passt.	Germany	2023	26
#497	5	Stabiler und leichter Rollator	Der Rollator ist ein Leichtgewicht und lässt sich schnell zusammenklappen. Somit transportabel, im Auto gut zu verstauen. Preislich eine Super Preis.	Germany	2023	21
#498	5	Rollator	Ich habe schon einen Rollator von Ihnen. Der Rollator ist für einen Bekannten bin zufrieden	Germany	2023	15
#499	5	Der Brand Rollator Rollator - Ein zuverlässiger Begleiter für mehr Mobilität!	Der Brand Rollator Rollator hat das Leben meiner Oma maßgeblich bereichert. Dieser Rollator ist nicht nur äußerst funktional, sondern auch leicht und einfach zu handhaben. Das Leichtgewicht-Design macht es ihr leicht, den Rollator zu manövrieren, selbst auf unebenen Oberflächen. Dabei beeindruckt mich die Stabilität und Sicherheit, die er bietet. Die Bremsen sind äußerst zuverlässig und einfach z…	Germany	2023	145
#500	4	Rollator	Der Rollator ist erst seit 1 Woche im Gebrauch und natürlich noch eingewöhnungsbedürftig. Er macht einen stabilen Eindruck	Germany	2023	18
#501	5	Very good	Runs perfectly, good quality, makes your moving around better! Reliable!	Germany	2023	10
#502	5	Sehr gut geeignet als mittelfristige Übergangslösung	Sehr gut war der einfache Zusammenbau des Geräts. Trotzdem wäre eine einfachere Beschreibung dazu für manche Menschen hilfreich!	Germany	2023	17
#503	5	Rollator	Bin sehr zufrieden danke	Germany	2023	4
#504	5	Sehr zufrieden	Sehr leicht in der Handhabung	Germany	2023	5
#505	2	Bei mir hat es nicht funktioniert	Für ältere Menschen und Menschen mit schwachen Beinmuskeln ist es ein nutzloses Produkt. Das Aufstehen fiel mir schwer und ich bin leider gestürzt.	Germany	2023	23
#506	4	Gutes, stabiles Gerät	Stabiles Gerät. Mich stört allerdings die Überdimensionale Werbung auf der Rückenlehne. Bei dem früheren Gerät war dies nicht der fall. Habe deshalb die Rückenlehnen ausgetauscht. Werbung ja, aber vieleicht etwas dezenter.	Germany	2023	31
#507	5	Leichter Rollator für meine Mutti	Gute Qualität und sehr Kompfortabel durch die Klappfähigkeit. Allerlei Zusatzteile für den Enkauf etc.	Germany	2023	14
#508	5	Leichte Handhabung	Leicht auf und Zusammen Klappbar.	Germany	2023	5
#509	4	leichter Rollator	leichter Zusammenbau,sehr gute Qualitaet,Lieferung durch DPD trotz Ankündigung einen Tag später	Germany	2023	11
#510	3	Werbebeschreibung stimmt nicht mit Bedienungsanleitung überein	Der Rollator wird sowohl als Outdoor- als auch als Indoor-Gerät beworben. Aber erst nach dem Kauf wird in der Bedienungsanleitung bekannt gemacht:“Der Rollator darf nicht dem Regen ausgesetzt werden“. Was ist, wenn ich vom Regen draußen überrascht werde? Ich finde, dieser Hinweis gehört in die Werbung und darf nicht erst nach dem Kauf mitgeteilt werden.	Germany	2023	55
#511	5	Super kauf	Super schnelle Lieferung.. Schneller und einfacher Zusammenbau.. Ohne das man in die Bedienungsanleitung kucken musste.. In der Wohnung ausprobiert morgen auf die Straße.. Alles super..	Germany	2023	25
#512	5	Benutzerfreundlichkeit	Alles OK	Germany	2023	2
#513	5	Gut zu händeln, genau das habe ich gesucht.	Schnell zusammen gelegt, wie im Video beschrieben.	Germany	2023	7
#514	5	Leichter robuster gehwagen	Lieferung erfolgt sehr schnell. Der Wagen ist leicht. Lies sich ohne Probleme schnell zusammensetzen. Auch auf Unebenheiten gut zu lenken. Gutes Preis Leistung Verhältnis.	Germany	2023	24
#515	5	Superschnelle Lieferung	Rollator wie beschrieben , problemlos das zusammenbauen ! Perfekt! Leichtes Gerät !	Germany	2023	12
#516	5	Super Preis Leistungsverhältnis	Habe den Rollator für meinen Vater gekauft und bin sehr zufrieden! Ein Griff und er klappt zusammen und ein Griff und er steht ! Jederzeit wieder !	Germany	2023	27
#517	5	Sehr gut	Gute Qualität	Germany	2023	2
#518	5	Rollator	Alles bestens!	Germany	2023	2
#519	5	Sieht toll aus	Und ist auch toll. Hat meine Erwartungen übertroffen.	Germany	2023	8
#520				Germany	2023	1
#521	5	Super 100% Weiterempfehlung	haben den für meinen Vater gekauft.der von de Leichtgewichtrollator von der Kasse war schwerer und alles dauerte zu lange.dann haben wir diesen Bestellt,er ist echt leicht,sehr wendig und super leicht zusammen zuklappen,auch schnell zerlegt und wieder zusammen.meine Eltern sind sogar damit geflogen ohne jegliche Probleme.Lieferung ging sehr schnell,Qualität super,100%weiter zu empfehlen	Germany	2023	51
#522	5	Rollator günstig und gut	Habe diesen Rollator für meine Schwiegermutter gekauft. Er wiegt nur ca. 6kg, ist stabil, schnell zusammengelegt und hat eine gute Stützfunktion.	Germany	2023	21
#523	5	Rollator	Lässt sich gut fahren.	Germany	2023	4
#524	5	Rollator	Mein Vater kommt damit sehr gut zurecht und er lässt sich platzsparend beiseite stellen	Germany	2023	14
#525	4	Rollator	Angenehm und leicht zu fahren. Alles perfekt	Germany	2023	7
#526	5	Wollte Ihnen ein Bild hinzufügen hat leider nicht geklappt,schade	Ich bin sehr positiv überrascht,meine Erwartungen sind übertroffen,nochmals herzlichen Dank	Germany	2023	10
#527	5	Klein aber fein	Ein vorzüglicher Rollator zur ständigen Mitnahme im Auto. Der ist so klein zusammenpackbar, dass er sich ohne allzu viel Platz zu benötigen in einer Ecke des Kofferraums verstauen lässt. Ständiger Begleiter und jederzeit bereit wenn man ihn braucht ... und fast so komfortabel wie ein normaler Rollator !	Germany	2023	48
#528	5	Toller Helfer im Alltag	Sehr leichter und dennoch stabiler Rollator der zudem eine sehr gute Sicherheit vermittelt. Praktisch zu verstauen, da er sich leicht zusammen klappen lässt.	Germany	2023	23
#529	5	schnell Lieferung	Es ist toll und schnell Liferung..	Germany	2023	6
#530	3	Am falschen Ende gespart	Hi, Versand war schnell, Wagen ist soweit okay, aber die Räder waren nach der ersten Probefahrt schon sehr abgenutzt. Nochmal würde ich den nicht nochmal kaufen, aber ich hoffe, das meine Mami ihn benutzt, dann hab ich alles richtig gemacht.	Germany	2023	40
#531	5	Brand Rollator Rollator |	Ein sehr schöner Rollator! Der Zusammenbau war sehr leicht. Die Handhabung ist hervorragend. Ich persönlich gebe 5 Sterne. Ich kann ihn nur empfehlen.	Germany	2023	22
#532	5	Schnelle Lieferung	Wie die Beschreibung, reibungslos, alles prima gelaufen. Gerne wieder	Germany	2023	9
#533	3	Ging leider nach 1 jahr kaputt	Hat nicht lang ausgehalten	Germany	2023	4
#534	5	Super	Der Rollator ist spitze. Ich benötige ihn nur vorübergehend. Aber die Zustellung über DPD war ein Witz, glatte 6. Behaupten, dass sie 2 mal zugestellt und geklingelt hätten, was definitiv nicht stimmt, da meine Tochter und ich uns zu diesem Zeitpunkt im Wohnbereich aufhielten.	Germany	2023	44
#535	5	BrandRollator	Der klappbare Rollator von Brandist absolute Spitze. Er muss nicht groß zusammen gebaut werden, sondern nur noch an die Körpergröße angepasst werden. Das Material ist robust und die Räder rollen einwandfrei.	Germany	2023	31
#536	4	Rollator	Wird jeden Tag gebrauchr	Germany	2023	4
#537	5	oma und opa sind zufrieden	oma un dopa meinen sie seien zufrieden	Germany	2023	7
#538	4	Rollator 2	Geliefert wie angeboten!	Germany	2023	3
#539	5	Toll	Einfach und bequem!	Germany	2023	3
#540	5	Handhabung schwer sonst ok	Funktion ok Gewicht schwer sonst ok	Germany	2023	6
#541	5	Top Preis Leistung	Pünktlich geliefert. Sehr gut Verpackt. Mit wenigen Handgriffen aufgebaut. Sehr stabil. Optisch ansprechend. Stabilisiert und läuft sehr gut.	Germany	2023	18
#542	2	Hinterreifen leider nicht korrekt montiert	Das Modell hat mir gut gefallen, leider waren die hinteren Räder schlecht montiert, das Gummi der Reifen schrabt an der Spirale der Bremse und damit stocken die beide Reifen beim Gebrauch. Wir haben das Problem mit Unterlegscheiben gelöst und neu montiert, da uns das erst nach einer Probefahrt draußen aufgefallen war und eine Rücksendung nicht mehr möglich war.	Germany	2023	58
#543	5	Super	Bestellt für die Schwiegermutter als Ersatz. Nutzt den Rolator jetzt nur noch, da er besser ist als das 300€ Gerät das Sie aus dem Sanitäts Fachhandel bekommen hatte. Für den Preis sehr hochwertig, einfach aufzubauen und sehr robust. Uneingeschränkt zu empfehlen. Danke	Germany	2023	42
#544	3	geht so	ist als 2 Gerät gedacht für meine Mutter zum mitführen im Auto. Sehr leicht sowie leichte Bedienung. Zum einkaufen ok auf Gehwegen aber auch nicht mehr	Germany	2023	25
#545	5	Ein schöner leichter Rollator	Der Rollator ist schön leicht und schnell zusammenklappbar. Die Rollen sind groß und leichtgängig, somit kommt man auch gut und sicher voran. Das Ganze wirkt recht stabil und sollte wohl auch einiges aushalten.	Germany	2022	33
#546	5	Rollator	Zusammenbau war einfach und schnell erledigt. der Rollator ist etwas schmäler wie mein alter Rollator, daher habe ich den Eindruck er wirkt etwas kippeliger. Ich musste die Bremsen schon 3x nachstellen? Die Sitzposition finde ich ist durch den (kurzen) Rückengurt etwas klein, es entsteht ein unsicheres Gefühl. Das Gewicht ist für das Handling ein Traum, ein wirkliches Leichtgewicht.	Germany	2022	57
#547	5	Sehr gut	*DAUMENHOCH*	Germany	2022	1
#548	5	Leicht, praktisch	Feststellbremse fehlt beim ausladenden aus dem Kofferraum auf einer leichten Schräge	Germany	2022	11
#549	5	Good product	The quality of the product is good and comfortable and I recommend it further .	Germany	2022	15
#550	4	Zu gross	Ich bin 1.60 m gross, wiege 50 kg! Dieser Rollator ist für mich zu gross, zu schwer,zu unhandlich! Technisch einwandfrei, aber nur für andere Gewichtsklassen!	Germany	2022	25
#551	5	Preisleistung sehr gut.	Spitze Qualität. Wird täglich genutzt. Und es ist schade, dass ich erst jetzt auf diese Firma gestoßen bin. Habe schon 10 Rollador in 15-20 Jahren benutzt.	Germany	2022	26
#552	5	Sehr gutes Preis-Leistungs-Verhältnis	Sehr gute Verarbeitung	Germany	2022	3
#553	5	Toller Rollator zum guten Preis!	Haben den Rollator für meine Mutter gekauft. Schon der erste Eindruck war sehr gut. Der Rollator ließ sich einfach zusammenbauen und war in wenigen Minuten einsatzbereit. Meiner Mutter gibt er Sicherheit und Gelegenheit mal zu verschnaufen, wenn nötig. Gewicht geht in Ordnung und die Tasche bietet viel Platz für Dinge, die man unterwegs benötigt, aber auch für Einkäufe. Sehr gutes Preis Leistungs…	Germany	2022	62
#554	2	Die Räder sind rutschig	Die Räder sind leider sehr rutschig und für den Innengebrauch kaum verwendbar. Selbst bei angezogenen Bremsen rutscht der Rollator davon. Geht leider zurück.	Germany	2022	23
#555	5	Er tut das was er soll.... entlasten	*DAUMEN HOCH*	Germany	2022	2
#556	5	Rollator	Ein super gehilfe auf meinen Spaziergängen. Preis-Leistung Top.	Germany	2022	8
#557	5	Schnell und kompakt	Für mich	Germany	2022	2
#558	5	Rollator	Meine Großmutter ist mit dem Rollator sehr zufrieden!!	Germany	2022	8
#559	5	Preis -, Leistung super. Sehr zu empfehlen	Für diesen Preis echt zu empfehlen.	Germany	2022	6
#560	5	Der Rollator ist einfach super.	Der Rollator ist leicht und super handlich. Kann Mann nur weiter empfehlen.	Germany	2022	11
#561	2	Rollator ist nicht sicher	Der Rollator ist nur für ganz Ebene Flächen geeignet. Selbst bei ganz geringen Unebenheiten droht Sturzgefahr,	Germany	2022	16
#562	5	Sehr leicht und trotzdem stabil	Kinderleichte Handhabung sehr gut transportabel undyein sicheres Laufgefühl. Die Befestigung der dazugehörigen Tasche ist etwas provisorisch aber ansonsten sind wir sehr zufrieden	Germany	2022	22
#563	5	Gut und Brauchbar	Wie beschrieben, meine Mutter ist zufrieden!	Germany	2022	6
#564	4	Schöner Rollator	Der Rollator ist sehr leicht und sehr gut zusammen zu klappen. Meine Mutter ist begeistert. Das einzige Manko ist das am Rollator zwei Knebelschrauben aufgedreht und zugedreht werden müssen um den Rollator zusammen zu klappen. Der Rollator ist sehr stabil.	Germany	2022	40
#565	5	Leicht zum Transportieren	Kann ich nur weiter Empfehlen	Germany	2022	5
#566	5	Schönes, leichtes Modell	Dieser Rollator ist sehr zu empfehlen, sehr leicht und mit Tasche und Sitzplatz gut ausgestattet. Die Verarbeitung ist auch sehr gut. Preis Leistung sehr gut.	Germany	2022	25
#567	5	Sehr gut *DAUMEN HOCH*	Sehr gut auch beim zusammenbauen	Germany	2022	5
#568	5	Gehhilfe	Super schnelle Lieferung,und der Rollator ist echt weiter zu empfehlen,hab ihn für mein Papa bestellt und er findet ihn toll.	Germany	2022	20
#569	5	sehr guter Rolli	Der Rollator hat unsere Erwartungen übertroffen.Echt ein gutes Preis-Leistungsverhältnis.Er ist leicht aber stabil,läuft super auch bei unebenen Untergrund und durch das zusammenklappen leicht mitzunehmen.	Germany	2022	24
#570	5	Klasse Rollator in Luxusausführung	Es gesundheitsbedingt mein erster Rollator als gestützte Gehhilfe. Kam gut und klein verpackt im Karton hier an. 2 Tage früher als angekündigt. Ausgepackt mit 4 Flügelschauben die klappbaren Räder fixiert, fertig. Super Konstruktion im Aussehen mit dem man zum Hingucker wird. Für das Geld geschenkt. Sofort beim nächsten Arztbesuch ausprobiert, passt ohne zusammengeklappt ohne weiter Demontage hin…	Germany	2022	83
#571	3	Es erfüllt sein Zweck aber es ist bisschen instabil.	Der Rollator erfüllt sein Zweck aber es ist bisschen instabil. Ich würde ein anderes empfehlen!	Germany	2022	15
#572	5	Top	Top Produkt, schön leicht und handlich.	Germany	2022	6
#573	5	Stimmt alles	Das Produkt ist wirklich zu empfehlen!	Germany	2022	6
#574	5	Gute Qualität zu Top Preis	Ich habe mit der Bewertung etwas gewartet, da meine Mama ihn erst testen sollte. Sie ist sehr zufrieden. Schön leicht und einfach in der Handhabung. Sehr zu empfehlen.	Germany	2022	28
#575	5	Guter Preis für Ab und Zu Rollator Nutzer	Zuverlässige und schnelle Lieferung. Rollator ist heil angekommen und bisher ohne Probleme funktionstüchtig. Sofort verständliche Anleitung Leicht einzustellen: Nur 4 Schrauben für die Räder -Feststellung eindrehen, Rollator aufklappen und Höhe einstellen durch Ziehen und einrasten lassen an beiden Seiten. Da ich den Rollator nicht regelmäßig nutze und vorrangig in der Wohnung, ist der Rollator f…	Germany	2022	68
#576	5	Toll leicht, gut zu verstauen	Ein toller Rollator und ein guter Preis. Einfach Spitze. Schön leicht. Wir haben noch einen teueren, der nun die zweite Geige spielt!	Germany	2022	22
#577	5	Super Teil	Günstiger leichter Rollator, einfach aufzubauen. Mega schnelle Lieferung, 2 Tage früher, als angekündigt	Germany	2022	13
#578	5	alles bestens !	super Teil !	Germany	2022	3
#579	5	Rollator wie beschrieben Preis umwerfend viel viel Preiswerter wie in Sanitätshäuser	Bin Gehbehindert und brauchte dringen einen guten Rollator. Preis sehr gut leicht zu bedienen .leicht zusammen faltbar und sehr gut für Kofferraum	Germany	2022	22
#580	5	Einfache Bedienung	Habe den Rollator für meine Mutter geholt.Sie kommt damit sehr gut zurecht. Schneller Aufbau und simple Handhabung.	Germany	2022	17
#581	5	Tolles Teil um das Geld	Leicht zum montieren und transportierten	Germany	2022	5
#582	5	zusammen klappen	Läßt sich sehr gut zusammen klappen Paßt dann sogar in meinen Smart. Auch das auseinderklappen ging sehr gut. Mein Sohn wiegt 100kg hat sich darauf gesetzt und war begeistert. Der Rollator ist aber für mich. Sehr toll war Mail mit Liefertermin und Zeitfenster. 1A Bin super zufrieden.	Germany	2022	46
101	4.62					23.1287

## Sheet: DM583681
No.	Stars	Title	Text	Country	Year	Word Count
#583	5	very good	good	Germany	2023	1
#584	4	Gewicht und Einstellhöhe	dieser rollator ist hervorragend, dieses geringe gewicht ist spitze. die verarbeitung ist sehr gut, farbe ist angenehm, nur die schleife für das zusammenklappen scheint mir etwas unstabil zu sein. mein bisheriger rollator des gleichen typs war da sinnvoller konstruiert. das zusammen- und ausklappen war durch die schiene weniger anstrengend!Die größere einstellhöhe ist für größere menschen wegen d…	Germany	2021	60
#585	5	New lease of life…	Having had a fall, Mum (97 at the time) was quite nervous about managing with just her stick, so we bought this... it gave her a new lease of life! Being able to stand up straight and hold something with both hands meant that she was much more confident and could be independent both in the house and outside. I am going to fit it with 'go faster stripes' or flame decals - she is so nifty with it! …	UK	2024	132
#586	4	Christmas present	Ideal	UK	2023	1
#587	5	W	It's working give good *daumenhoch*	UK	2023	5
#588	5	Easily assembled	Bought this for my mum as she has mobility issues. Best buy. Easily assembled and makes such a difference in mum walking and allows her to be much more mobile	UK	2023	30
#589	5	Excellent Walker	This is an excellent, reasonably priced walker for those with balance problems or at risk of falls. Brought back confidence and independence moving around the home more safely.	UK	2023	28
#590	5	BRILLIANT	BRULLIANT CAN'T DO WITHOUT IT> THANK YOU	UK	2023	7
#591	5	Solid	Devibissl is an old established company with many years’ excellent service behind it. The Rollator is a robust, well designed and well built piece of kit. It is easy to use and folds, consistent with its purpose, into a compact unit that fits my car’s boot. My wife, who is the pilot, feels comfortable walking with it and happy with its stability as a seat. I find it easy to fold and stow, we are …	UK	2023	85
#592	5	Very substantial	Has given my wife more confidence when out walking	UK	2023	9
#593	5	Well made and light weight	Just what I needed. Well made and light weight.	UK	2023	9
#594	5	Rollator	Thanks received the Rollator Sunday but had to find the garage to which it had been delivered, but the product is super and as described. Myself and my friend are exstatic. Thank you xx	UK	2023	34
#595	5	Good quality item	This item comes almost fully assembled all you have to do is put the handle bars in place at your chosen height and fix the back rest on. Good sturdy unit with large wheels for stability and manoeuvrability. Hand grips are good and seat is comfortable with good back rest.	UK	2023	50
#596	4	Heavy to manoeuvre.	I should’ve bought a lighter version as I needed it for getting around after knee surgery, but find it impossible to put in our car and carry shopping #weekly shopping.	UK	2023	30
#597	5	Strong walking ability	Very tough durable	UK	2023	3
#598	5	Helpful	It was just what I needed I had suffered a full cardiac arrest so was unable to walk far having this gave me freedom to get out and about well worth the money.	UK	2023	33
#599	5	Walking trolley	It’s just what I need to get around	UK	2023	8
#600	5	Just the job for my mother who is 91. Can use in her flat and out and about.	Great product and a great price. Very light weight. Easy to move and supports my 91 year old mother very well. She finds it easy to use and move about her flat and outside. Shame product does not come with a walking stick holder attachment.	UK	2023	45
#601	5	OK.	Did the job.	UK	2023	3
#602	5	Great service quality product	Good quality aid sturdy and delivered earlier than expected seller response to query quickly and answered on first contact. Also value for money in comparison to mobility shops in my area.	UK	2023	31
#603	5	Stroller	A life saver, helps my mum get around. Very pleased with it.	UK	2023	12
#604	5	Excellent value for money	Was delivered very quickly and was very simple to assemble.	UK	2023	10
#605	5	Out and about again	Comfortable and sturdy to walk with.	UK	2023	6
#606	5	Functional and useful.	Bought this for my mother. Took to it and not looked back. Really helps with tiredness pottering around where she lives with shopping and visiting friends	UK	2023	26
#607	5	Excellent rollator	I bought this for my husband and he is extremely pleased with it as he can now walk much easier and further holding the Rollator. It was easy to assemble and easy to fold away into the boot of the car, so an excellent buy.	UK	2022	45
#608	5	Excellent value	Easy to use. Helps me carry my shopping as i have a bad back.	UK	2022	14
#609	5	Itis good walker and good for price would buy again	Like it very much	UK	2022	4
#610	5	Works Brilliantly	I purchased this for a friend. She has found it very easy to use and has really helped in getting around. The only thing she found hard is having to lift it up on a step.	UK	2022	36
#611	5	Best thing ever	I love it because I had had a nasty fall before I bought it and it keeps me stable also red is my favourite colour goes with my name Fred and can you stop insisting on spelling everything in American English otherwise couldn’t be better	UK	2022	45
#612	5	Rollator-Brand with Padded Seat and Vinyl Underseat Bag	I liked everything about this rollator	UK	2022	6
#613	5	good product	my only complaint on this item is that we need to lower the handles each time we want to put it into our car boot.	UK	2022	25
#614	4	Making it better	Chair good mostly. tread on tyres could be more efficient as this also has an impact on the brakes. Seat comfortable for about an hour. definitely lighter than the more.expensive model.	UK	2022	31
#615	5	Very well made and stable	Does exactly what it’s made for with good adjustments for height on handles. Be careful there are 2 wheel sizes I bought the larger wheel size for housing outside as well as indoors.	UK	2022	33
#616	5	Easy walker	Helps my mum walk, with the seat it makes it easier.	UK	2022	11
#617	4	Folding awkward	I have no complaints about this rollator in use. The only awkwardness about it is when folded. But I found that two strips of Velcro solved the problem.it now stands firm when folded.	UK	2021	33
#618	5	a really good bit of kit, mam loves it	So easy to assemble and use, it gives her so much confidence, allowing her to go out walking alone again	UK	2021	20
#619	5	It has made a huge difference to my life and I can walk without back pain	It goes quite well on rough terrain and the seat is handy for putting my keys. Wallet. Phone etc in and is a comfortable seat to sit on when I need a rest. Very pleased with it	UK	2021	37
#620		good	good	UK	2021	1
#621	4	Good purchasr	Has been very useful.	UK	2021	4
#622	5	Rollator	Sturdy, easy to fold and confidence boost for user	UK	2021	9
#623	5	Godsend	This is a godsend as I don't walk very well and if I need to walk a fair distance I can sit for a couple of minutes. The under seat storage is ideal for my handbag etc. It folds easily to be taken in the car too. I bought this to replace one I have been using for the last 8 years and wouldn't like to be without it now	UK	2021	70
#624	5	Good value. Well made.	Find it a little wider than expected but otherwise perfect.	UK	2021	10
#625	5	Perfect	Very sturdy, has given my 93 year old dad more confidence in his mobility.	UK	2021	14
#626	5	Sturdy and well made	Simple assembly of a well made item. Rather larger than I was expecting as I needed it to go in my car boot. However, it will be useful.	UK	2021	28
#627	5	Great help	My father in laws mobility issues	UK	2021	6
#628	5	Exceeded all expectations. Very good value.	This rollator has exceeded all my expectations. Very easy to assemble, took about 10 minutes. Feels very sturdy. Have been using crutches which meant I stopped which was causing problems with my back and good knee. Having a seat to rest on if needed is ideal. As an amputee was struggling but now feel far more safe and secure when walking.	UK	2021	61
#629	2	User needs reasonable balance and mobility.	Unfortunately it was unsuitable for my wife. It looks good and the concept of a seat is useful. It did not seem to be good on uneven ground but was reasonable on hard smooth floors. The user needs to have fairly good amount of balance and control as it moves very freely. The brakes do lock the wheels but on smooth surfaces they may skid. I suspect on rougher surfaces like paving they would hold. …	UK	2021	95
#630	4	pretty good, but brakes needed adjusting	my mother in law really likes it - she is much more stable with this than walking with a stick. but it arrived with one brake not adjusted correctly - the information sheet says not to do it by yourself but we emailed and they said to do this - it was quite easy.	UK	2021	54
#631	5	Fabulous	This item has been really useful in lockdown. Enabling my husband to walk around the garden and sit and rest when necessary.	UK	2021	22
#632	5	Good buy	Not much to assemble. Remove bag and lift side brackets to fold. Very sturdy and fair price.	UK	2021	17
#633	5	Easy movable and sturdy	Simple to put together very easy to maneuver and handy seat if needed.	UK	2021	13
#634	5	Best walking aid.	A much valued accessory , that Aides my wife’s mobility.	UK	2021	10
#635	5	Was easy to use	It was fit for the purpose	UK	2021	6
#636	5	Was really impressed with this product	Since being diagnosed with arthritis in my right hip I usually use a walking stick to help me walk to the shop but I used to get of breath So I brought this and found out it's a lot better to get around plus if I do need to take a breather I just but the brakes on and sit down plus it was assemble and it really sturdiness when you sit down on it And when it's not in use it folds away nicely and I…	UK	2021	116
#637	5	Confidence	Perfect so easy to assembled.. my mum is very unsteady and is frightened of her zimmer frame!! She loves this and feels very safe & confident once again	UK	2021	28
#638	4	Hope it helps in the long tedious process of getting the second jab.	I have not yet used it for the primary reason for it's purchase, however it is sturdy and provides better support than my tricycle version.	UK	2021	25
#639	4	Easy to use and gives me more independence	As i struggle now to walk i decided to buy a rollater and i am so glad that i did. It gives me a bit more independence and with having the seat i can rest for a few minutes	UK	2021	39
#640	5	She loved it	It was used by my partner for just over a week before she passed	UK	2021	14
#641	5	Easy to assemble and given new life to 81 year old lady	I bought this during the Christmas break 2020 to encourage my 81 year old mum to exercise in her home having had a fall just after Christmas. She loves it! It has given her confidence to go outside knowing that there is a sturdy built in seat if she suddenly feels here legs weaken, plus she loves the built in storage for odd bits when visiting her local corner shop. Very happy to recommend this i…	UK	2021	76
#642	5	Freedom and safety	Walking aid	UK	2021	2
#643	5	Very easy to assemble	Bought this for my mum very handy if she gets tired she can have a little sit down no matter where she is	UK	2021	23
#644	5	Sturdy and handy ice colour	Bought this for Christmas for the mother-in-law seems great little bit of getting used to but sturdy enough in handy enough for her	UK	2021	23
#645	5	Very good	Very good	UK	2021	2
#646	5	So easy to use	Completely changed mum's life, excellent.	UK	2021	5
#647	4	Could be more sturdy	Good for money	UK	2020	3
#648	5	Excellent	Value for money	UK	2020	3
#649	5	Happy	Excellent product. just perfect .delivered early.	UK	2020	6
#650	5	Don't pay more before looking at this product	100% delighted with the product and seller. The product arrived in under 48 hours, was very well packaged and extremely easy to set up (2 minutes and I'm useless at these things). It appears robust and very suitable for my father who is a little over 6 foot and 15 stone. It is attractive in metallic red (partial, not overdone) providing the satisfaction one gets from owning any well engineered pr…	UK	2020	177
#651	4	Brilliant for first time purchase	Easy to put together but quite stiff on first few times collapsing	UK	2020	12
#652	5	Worth the money	Easy to assemble, sturdy, easy to fold ,and easy to move about my husband loves it	UK	2020	16
#653	4	Ease of use	Easy to use	UK	2020	3
#654	5	Satisfaction	Excellent	UK	2020	1
#655	4	Lightweight	I bought this for my wife as her old one needed too much repair work. She is very pleased with it although the only critsism I have is there is a lot of plastic parts (that may not be a bad thing) and the seat is quite hard. It is easy to fold, even the back rest folds. It is light and easy to manouver when folded, the brakes are easy to operate and the finish is good.	UK	2020	78
#656	4	My Second for outdoors	Straight out of the box and so easy to assemble only needed to put handles in position tighten and away you go, so much easier to walk with than my walking stick NO leaning to one side, the only downside is i find the wheels a bit hash on the pavements as they are solid would like a rubber tyre wheel but for indoors its a blast. The bag is handy and a nice seat when you need to sit down.	UK	2020	80
#657	5	Very useful product for anyone who needs some help in getting around very good product	Very good product and a good price	UK	2020	7
#658	5	Excellent product, well worth the money.	I bought this walker for my mum. It’s great value, sturdy & looks brilliant. She’s delighted with it & now walks with confidence. We bought the same one for my uncle & he’s delighted with his too. It’s made two unstable people more independent & confident. Excellent value.	UK	2020	48
#659	5	Practical and sturdy walker	Neat, sturdy walker with seat. Practical and easy to assemble.	UK	2020	10
#660	5	Excellent but too heavy	A great walker but unfortunately too heavy for the lady I bought it for so it remains unused. I have thrown the packaging away but if you live near Whitstable and want to buy it for a decent contribution to charity let me know!	UK	2020	44
#661	5	Excellent walker	Brought this for my elderly mum,she broke her hip in a fall last year,this was easy to assemble,can fold down to put in car and really sturdy,she feels more safe on her feet now,10/10,would definitely recommend.	UK	2020	36
#662	5	Excellent value	Excellent value	UK	2020	2
#663	5	My mom its very happy	I bought for my mom	UK	2020	5
#664	5	I would recommend this Walker to any one	Easy to assemble sturdiness easy to folds	UK	2020	7
#665	5	Excellent Product!	Excellent product at a fantastic price! Would highly recommend for anyone who is unsteady on their legs. Super speedy delivery and packaged really well. It also took minimum effort to put together.	UK	2020	32
#666	5	Good kit. Well worth it.	Had a double lung transplant and needed help walking. Ideal as the seat is there when I get exhausted. Superb bit of kit. Very pleased.	UK	2020	25
#667	5	Best buy	A great assistance when shopping as I can now sit while I queue	UK	2020	13
#668	5	Definitely a MUST if you have problems with balance.	Should have bought one earlier. Have confidence going for walks now, excellent Rollator.	UK	2020	13
#669	5	Sturdy and light	I only ordered this walker less than 24 hours ago and it's arrived. Extremely reasonably priced, and very easy to assemble with or without following the instructions. It does the job it was made for and folds easily to fit in almost any car I should think. I really appreciate the freedom this walker will give me.	UK	2020	57
#670	5	Vital to remain mobile	Purchased for Mum when her original one broke. This has been a life line for Mum & helped her remain mobile.	UK	2020	21
#671	5	Brilliant	This is absolutely brilliant for my hubby. It is taller than his old one so helps his posture much better	UK	2020	20
#672	5	Easy to use	Brought this for my mum who has mobility issues. Easy to assemble and fold. Very sturdy for uneven pavements.	UK	2020	19
#673	5	Rollator	The Rollator does a good job and is really sturdy but not at the expense of being too heavy. Just wish the bar at the front for leaning against when sitting down, was better at folding and staying in place when folded. Otherwise a 5 star product across the board.	UK	2020	50
#674	4	Great help!	Bought this as a gift for my grandma who was struggling to get around. This has really made things easier for her and motivates her to walk more , as she can easily sit and rest with the little seat if she does get a little tired.	UK	2020	47
#675	2	Wonderful	Love it just what I wanted	UK	2020	6
#676	5	so helpful	really easy to assemble and then raise and fold. Fits perfectly between the front and back seat of my car	UK	2020	20
#677	5	Excellent piece of equipment for those in need of walking support	A very good walking aid. Well made, light and simple to use. Excellent delivery service and price.	UK	2020	17
#678	5	Easy to use and control travels over most surfaces with no problem	Used this product to shop and travel about with no problems	UK	2020	11
#679	5	Help get mobile.	Good product, sturdy and mobile, quick delivery.	UK	2020	7
#680	5	SUBSTANTIAL AND EFFECTIVE	PURCHASED TO REPLACE A SIMILAR MODEL. VERY HELPFUL TO AID MOBILITY. FAIRLY EASY TO FOLD ANG PUT INTO CAR. WORKS WELL AND MEETS MY NEED.	UK	2020	25
#681	5	Stability and comfort all in one.. Brilliant	I bought this for my unstable 83 year old mother. She is thrilled with it and it has given her independence and the confidence to walk down to the shops again, with the added bonus of a comfortable seat for when she tires. Excellent purchase. I would highly recommend.	UK	2020	49
99	4.78571					27.6869

## Sheet: BB682723
No.	Stars	Title	Text	Country	Year	Word Count
#682	5	Bin zufrieden mit meiner Auswahl	für meinen eigenen Bedarf	Germany	2023	4
#683	5	Ein tolles Teil, die Oma wird sich freuen	Es kam zwar nicht in der bestellten Farbe, Platin sondern in Nachtblau bei uns an, aber es ist ein absoluter Traum. Wir haben ihn für die Oma gekauft und alle Enkel haben zusammen gelegt. Auch an den Verkäufer ein Dank, alles ging sehr schnell, wenn auch eben nicht in meiner Wunschfarbe. Dennoch ist es ein wunderschönes Blau . Die Verarbeitung ist stabil, die Kabel hängen nicht rum u es ist ein l…	Germany		85
#684	4	Eine schöne Hilfe im Alltag. Man bekommt Sicherheit.	Heute ist sehr schönes Wetter, da werde ich den ersten Testlauf in der Stadt wagen. Bin gespannt Ich freue mich darauf.	Germany	2023	21
#685	4	Sehr guter Rollator	Habe den Rollator für meinen Mann bestellt. Er sieht super aus, ist gut in der Handhabung. Besonderst gefällt mir daß die Bremsseile im Rahmen verlaufen. Trotzdem sind 350€ ein stolzer Preis, ob der gerechtfertigt ist wird sich noch herausstellen. Ich dachte erst es wäre ein deutsches Erzeugnis, wird aber wohl auch in China produziert.	Germany	2023	54
#686	5	Sehr gut	Meine Mutter ist mit Begeisterung damit unterwegs	Germany	2023	7
#687	3	Merkwürdige Geräusche + unbrauchbare Tasche!	Im Großen und Ganzen ist der Rollator nicht schlecht und hat ein angenehmes Gewicht. Neben einem unerklärlichen Schleifgeräusch, das von Anfang an da war und immer stärker wird (Radlager?) ist aber vor allem die Tasche zu bemängeln. Innen- oder Außentaschen für Maske, Taschentücher o. Ä. gibt es schon mal nicht, da mussten wir basteln. Wenn man den Rollator zusammenfaltet, ist der Boden der Tasch…	Germany	2023	137
#688	5	Absolut klasse Rollator !!	Ich habe diesen Rollator für meine Mutter gekauft. Dieser Rollator kam komplett zusammengebaut in einem großen Karton geliefert bei mir an. Sie nutzte bis jetzt dieses billige graue über 11 Kilo schwere Kassenmodell ! Eine Frechheit von den Kassen, dass die so welchen Schrott an die Mitglieder geben !!!!Meine Mutter ist absolut begeistert von dem neuen Brand Rollator. Sehr schön auch die Kippfunk…	Germany	2022	263
#689	5	macht einen sehr guten Eindruck	Noch nicht im Einsatz, nur getestet, vorsorglich bestellt. Macht aber einen robusten, sicheren und optisch schönen Eindruck. Empfehlenswert	Germany	2022	18
#690	5	Sehr gutes Gerät	Die Verarbeitung	Germany	2022	2
#691	5	Rollator Brand	Der Rollator hat meine Erwartungen in jeder Hinsicht erfüllt. Qualität und Funktion sind erstklassig. Das Preis- Leistungsverhältnis ist gut bis sehr gut. Besonders gut gefällt mir die Tauglichkeit für den Outdoor-Bereich. Also das Verhalten außerhalb der gepflegten Gehwege.	Germany	2022	38
#692	2	Halte die Bremsen für mangelhaft.	Vor ein paar Tagen habe ich den Rollator bekommen. Alles soweit in Ordnung bis auf die Bremsvorrichtung. Beim Bremsen drücken 4 scharfkantige Metallspitzen auf den Gummi des Rades. Diese Zacken beschädigen doch mit Sicherheit die Reifen. Was hat sich da der Entwickler dabei bloß gedacht ? Für mich ein Mangel. Ich hätte den Rollator nicht gekauft wenn ich das vorher gesehen bzw. gewusst hätte. Ich…	Germany	2022	99
#693	5	Great Rollator for a heavy lafy6	Great product. Very happy with it. Light weight easy to fold and get in boot. Height adjustable. Very pleased. Very manuverable.	Germany	2021	21
#694	5	Light but not so light!	Very beautiful rollator, efficient brakes, nicely finished. It's light, but I hoped it was lighter... anyway a very good product!	Germany	2021	20
#695	5	Toller Rollator	Der Rollator ist super stabil, einfach zusammenzufalten und die Räder sind angenehm dämpfend auf unebenem Untergrund wie Pflastersteine oder unebener Gehweg. Sie haben die richtige Größe, sind weder zu klein, noch zu groß. Die Griffhöhe ist zwischen 81 und 93 cm einstellbar und das ist gut so. Meine Mutter ist 1,57 m groß und da passt die zweite Stufe der Griffhöhe perfekt. Sitz und Rückengurt si…	Germany	2021	128
#696	5	How to adjust the frame.	This is a great rollator. Mine arrived with the left frame with a wiggle in it. There is no instruction anywhere I could find with directions on how to adjust this. I was able to find the right tools by trial and error. To tighten a nut that connects the crossover bar to the frame, use a 5mm allen wrench and a 10mm socket wrench or nutdriver. After tightening that one nut, the wiggle is gone.	USA	2023	75
#697	1	Breaks suck	The price and dont last longp	USA	2023	6
#698	5	Great Rollator!	I waited a while to review this rollator so that I could give a fair review after using it for some time. If you're on the fence - just try it! It's lightweight, but very stable and well made. I've used several different rollators over the years and this one is by far the best. It's more expensive than others, but worth every penny. The customer service from the company who sells the product is e…	USA	2023	136
#699	5	Ease of use	I feel so safe.	USA	2023	4
#700	5	Awesome walker and great customer service!	This walker was purchased for a gift to be use on a vacation trip. It met the airline qualifications plus it worked perfectly in all types of terrains. It had a small brake/rear wheels issue later on but when I contacted the vendor, I received excellent customer service plus received a free of charge replacement. I really recommend this rollator walker. You wont be dissapointed!	USA	2023	65
#701	5	Great product	Recently, some back and vestibular issues have been causing havoc with my walking routine. I read an article about a lady who runs with a walker(not this one) and thought if she can run I should be able to do brisk walking. So after considerable research I thought the Alevo Country might work. Well, after walking 3 miles a day for the past 2 days I can say it had looks like it does what I want. I…	USA	2022	117
#702	5	It's Perfect	There is nothing to dislike. It has met all my needs. You can partially close it to get through narrow spaces and it still provides stability. The seat on it comes in very handy and is incredibly supportive with a comfortable back rest. Handle height is so easy to adjust and very stable at each setting. I'm 275 lbs. and this thing supports me well. I'm the envy of the entire PT department. The ba…	USA	2022	178
#703	5	Absolutely incredible!	Idk where to even start. This is the best walker I’ve ever seen! Bought this for 75 year old elderly mother and she absolutely loves it! She’s had a hard time with other rollators which made her pain worse. The nice thing about this one is it corrects your posture so when you push it your back is straight and not hunched over! Love the design and structure of this one, small and very lightweight,…	USA	2022	115
#704	4	Almost perfect	This would be perfect for me if the handle height was 2 or 3 inches taller. I feel I am leaning into it when I walk. I am 6’1” tall. Very light and maneuverable. Seat is very comfortable and stable. Bag comes off the posts too easily - could have a more secure mount. Overall I like it.	USA	2022	57
#705	5	Best one I have tried.	This is my fourth rollator and is the best of them all. It is easy to set up and fold, easy to maneuver, and has a good amount of storage in the front bag. Adjusting the handle height is easy, and the lowest setting works fine for my height of 5'3". The seat, which is not adjustable, is a little high for me, but I don't sit on it that often. I especially appreciate that this rollator folds by pus…	USA	2022	103
#706	3	Very nice walker but issues with paint	Within one week of using this walker the paint started to chip off. I have not done anything rough with it. It has only been in and out of my lined trunk. I just feel like for the price, things like this should be more sturdy. I like the walker overall, but I bought something stylish so I could feel good about using it. So it’s disappointing to see the paint chip	USA	2022	72
#707	4	Light weight, great maneuverability	This rollator comes fully assembled, very intuitive to adjust (even the back rest is adjustable), very easy to maneuver in tight spots, easy to fold and keep together with a strap when not in use, it stands in place when folded, excellent breaks, wheels are soft and have good traction for use on uneven pavement/grass/sand/snow, very sturdy due to one piece frame, padded back rest. One thing I did…	USA	2022	103
#708	5	My walker experience	I had another walker before this one. It was too short and unstable with smaller wheels. This walker is taller- you don’t lean down so much. The frame is more substantial but it’s light. You can easily pick it up and load it in your car. Strongly suggest you try this walker first. It’s strong and safer than others.	USA	2022	58
#709	5	This product is exactly as described on Amazon.	Appears to be solidly built and supplies all the important elements required by a handicapped person. A fine product.	USA	2022	19
#710	5	The best rollator. Period.	Purchased a few months ago for my mother who has been using rollators for several years now. Hands down, this is by far the best. She loves it. It’s very stable, the breaks are just phenomenal, it’s perfectly quiet and it’s actually a bit narrower and easier to navigate in the house. This surprised us, because it’s also so much sturdier than other models she’s owned. The way it folds up also make…	USA	2022	198
#711	5	Everything we hoped for	Works beautifully in varied terrain, looks great, and folds up to be compacts enough to not take over our entire trunk. It was worth every penny. Not having to worry about the cables getting tangled or caught is a HUGE convenience. And it's lightweight too. Much, much easier to manage folding and lifting than the Drive rollator we had before. It's a great product!	USA	2022	64
#712	5	Absolutely worth the price!	I researched many rollators before buying this one. I really needed something lightweight but also sturdy. I'm only 42 so getting one that doesn't look like a walker, was a bonus. It is so smooth and easy to use, I am thrilled. The wheels have good traction and maneuvering is a piece of cake. The seat is comfortable and sturdy and the carry bag holds a ton. Folding and opening is easy and it's ea…	USA	2022	88
#713	4	Have Bought Two	Love it but don't know where I get new wheels for it?	USA	2022	12
#714	5	Very High Quality	I ordered 3 different makes/models of rollators as I've never owned one so wanted to try several at home. I purchased a Koosom for $250, this X X aluminum model for $450 (designed by Porsche in Germany) and a carbon fiber model for $650. The Koosom arrived first and is a knock-off of the X X! While the Koosom looked good, it was defective with a couple problems. It was also heavier than the Alevo…	USA	2022	116
#715	5	Pricey but Good Investment	I was ambivalent about giving myself such a pricey *BIRTHDAY CAKE* gift, ordered unseen & untested. There were a few worrisome reviews about damaged parts & customer service. I am a senior and have multiple upper & lower body stress injuries along with arthritis so it is important for me to have a sturdy lightweight rollator that I could lift into my car trunk that also included a seat if/when I …	USA	2022	206
#716	1	Ready to return in 10 minutes.	Out of the box and unfolded was as far as I got. Handle frame would not "click" in place. FrMe buttons in front would not accept frame. Next…	USA	2022	28
#717	1	Poor quality not worth the price	Thinking for the price it would be a quality walker.. I was wrong. * Plastic brake pads with sharp jagged teeth *Storage bag keeps falling off * Doesn’t do well on rough terrain Just because a product is outrageously priced and the description is all that doesn’t mean it’s true. I would return this walker if I was able to do so	USA	2021	61
#718	5	The X X Rollator is an outstanding product.	I like everything about this rollator because I am walking again due to the fact that it is so well designed. The wheels are large and move wondefully well, the design is compact, it folds easily, it is very lightweight, the detachable front bag is perfect for shopping. The seat is wide and comfortable. I like the fact that the brake lines are incorporated into the frame. It comes already assembl…	USA	2021	84
#719	3	Arrived with broken bag supports and wrong color	This was very poorly packed and both the shopping bag supports - made of cheap plastic - were broken on arrival this morning so the shopping bag function is not available. Runs nicely but only half the functionality is available and it was the wrong color. It doesn't look like the shopping bag supports can be replaced easily. We returned it and the money was refunded within a day - thanks Amazon.	USA	2021	72
#720					2021	1
#721	4	Solid/well built	Other than a few screws needing tightening the device is	USA	2021	10
#722	5	Safety and support while outdoors	Absolutely love this! Gives me stability and support so I can go on long walks outdoors. Can handle a smooth trail as well as some gravel. I can take it across my lawn with no problems. I will probably buy a second one for vacation!	USA	2021	45
#723	5	Happy Campers	After a stay in the hospital, Dad has been using a regular walker but is ready to get outside which he loves. After the research we bought the X X Rollator which turns out is perfect for him, Indoors and out. The walker is sturdy, turns easily and helps him walk upright without hunching over. It also has a comfortable seat and a bag for carrying whatever he wants to. Another customer called this …	USA	2021	106
42	4.34146					73.7143

## Sheet: AC724771
No.	Stars	Title	Text	Country	Year	Word Count
#724	5	Zufriedenheit	Seit Monaten habe ich mich geweigert einen Rollator von der Krankenkasse gestellt, zu benützen. Bis mir mein Enkel auf seinem Handy diesen Rollator gezeigt hat. Wow! Ich war beeindruckt und habe ihn sofort in Auster Weiß bestellt. Superschnelle Lieferung. Ich bin begeistert und sofort damit draußen losgefahren. Meine Familie hat sich gefreut und ich bin nun endlich wieder mobil. Ich freue mich un…	Germany	2023	74
#725	5	Einfach nur große Klasse	Mein „Rolli“, wie ich ihn nenne, hat mich völlig umgekrempelt. Das Stigma Rollator war für mich, trotz mehrerer Stürze lange Zeit nicht zu überwinden. Das hat sich grundlegend geändert. Tolles Design und eine tolle Farbe. Wendig, leichtgängig, sicher und sehr gut zu handhaben. Durch das geringe Gewicht habe ich keine Probleme ihn in mein Auto zu verfrachten. Wurde schon einige Male angesprochen, …	Germany	2023	110
#726	5	Der leichteste und der hübscheste…	... Rollator. Nach langer Scheu vor der Benutzung eines Rollators bin ich über den hübschen Dänen gestolpert und war von dem Design und dem Leichtgewicht sofort begeistert. Endlich kommt wieder Bewegung in mein Leben, denn aufgrund extremer Rückenprobleme war es mir zwei Jahre lang nicht mehr möglich, längere Strecken zu gehen. Die nach vorne gerichteten Griffe fördern wirklich einen aufrechten G…	Germany	2023	140
#727	5	Ergonomie!!!!	ergonomisch hervorragend	Germany	2023	2
#728	5	Carbon-Rollator	Ich suchte eine Gehilfe die leicht ist ,gut zu bedienen und auch noch gut aussieht. Dieser tolle Carbon-Rollator erfüllt alle meine Wünsche	Germany	2023	22
#729	4	Rollator	Der Rollator ist in Ordnung.	Germany	2023	5
#730	4	leichte Bedienung, wenig Gewicht	Störend sind die Klappergeräusche. Die Befestigung der Gehstockhalterung löst sich schon bei geringem Kontakt.( z.B. an einer Ecke oder beim Zusammenlegen des Rollators. Ansonsten ein sehr gutes Gerät!	Germany	2023	28
#731	5	Der Bugatti unter den Rollatti	Für meine Schwiegermutter besorgt. Nie schob sie stolzer ihre Gehhilfe vor sich her! Sollte ich mal soweit sein ... erbe ich diese hoffentlich.	Germany	2023	22
#732	5	Der Rollrdrator hält was versprochen wird	Ein hervorragendes Gerät, Exellente Fahreigenschaften, Gewicht Spitze, ein wunderbares Erscheinungsbild. Es ist ein richtiger " Hingucker ". Sehr Gute Konstruktion, durchdacht, Design prima, Preis Vollkommen in Ordnung !!! Eine gute Kaufempfehlung von mir. Pünktliche Lieferung,Verpackung Bestens und sehr schnell aufgebaut. Aus dem Karton und fix und fertig.Klasse. lG. [anonym] NRW	Germany	2022	49
#733	4	Der Porsche unter den Rollatoren!	Habe den Rollator in der Farbe schwarz gewählt. Leider leider ist das Teil nicht komplett schwarz, sondern die Griffe, die kl. Tasche u erst recht das zugekaufte Rückenteil sind beige/ grau! Warum? Das stört einen Designer Freak außerordentlich! Außerdem ist der Sitz extrem schmal u zusammen mit dem Rückenteil nur für sehr dünne Menschen ohne zusätzliche warme Jacken bequem!!! Das ist ein großes …	Germany	2022	98
#734	5	Sehr gut	Sehr gut	Germany	2022	2
#735	5	Bitte eine Rechnung , vielen Dank	Der Rollator, genannt Finchen, ist spitze Brauche eine Rechnung, vielen Dank	Germany	2022	11
#736	5	Endlich mal etwas elegantes für Menschen mit Behinderung	Schneller Versand und sichere Verpackung. Er macht auf mich nach erster genauerer Betrachtung, soweit ich das überhaupt schon beurteilen kann, einen recht stabilen Eindruck und das Design ist außergewöhnlich schön.., es macht bestimmt Spaß, damit durch die Gegend zu rollen.	Germany	2022	40
#737	5	super Teil	Pluspunkte: Das Design. Die Farbgebung. Die Leichtigkeit. Der Transport im Auto. Sieht fast gleich aus wie mein Rennvelo, mit dem ich bis vor 6 Jahren sehr oft unterwegs war; der hatte 6.8 kg. Schön, dass in solchen Dingen guter Geschmack verbreitet wird. Bin sehr zufrieden und damit gerne unterwegs! (Kleiner Schönheitsfehler. Die Verarbeitung des mitgelieferten kleinen Täschlis.) mb	Germany	2022	56
#738	5	Ich bin begeistert von diesem exzellenten Rollator!	Der Rollator ist außergewöhnlich formschön. Er ist stabil und man fühlt sich damit sicher.Da er sehr leicht ist, kann man ihn hervorragend transportieren. Obwohl der Rollator für außen gedacht ist, kann man ihn auch prima in der Wohnung verwenden. Er ist sehr wendig und auch auf kleinstem Raum zuverlässig zu benutzen. Die nach vorn gerichteten Griffe bieten einen sehr guten Halt. Das Zusammenklap…	Germany	2022	87
#739	2	Reklamation des Rollators	Rollator hat zwei Mängel, habe ihn eingepackt, Etikett ausgedruckt, aber "DHL" nimmt ihn nicht zurück, weil das Etikett kein Rücksendeauftrag sei für "DHL" - was habe ich falsch gemacht? mfG x x	Germany	2022	32
#740	5	Hält, was versprochen wird!	Der Rollator ist handlich und unheimlich leicht, so dass man ihn auch schnell im Kfz unterbringen kann. Ausserdem gefällt er optisch! 100%ige Kaufempfehlung!!	Germany	2022	23
#741	4	Super zu handhaben und doch würde ich ihn nicht empfehlen	Super zu handhaben und für jeden zu empfehlen der nur einen Rollator braucht, der nicht viel benutzt wird. Ich laufe seit 15 Jahren am Rollator und hatte noch nie so einen und zweckmäßigen Rollator. Im Moment bin ich dabei in zwei bis dreimal die Woche die Vorderräder zu Ölen, damit ich nicht mit etwas quietschen und knallhartes durch die Gegend laufen. Er ist für jeden gut zu gebrauchen, der vie…	Germany	2022	120
#742	5	5,0 von 5 Sternen Sehr leichter Carbon Rollator	Das Gewicht, das tolle Aussehen ! Leider ist Preis sehr hoch und die Kasse zahlt nichts dazu! Es ist eben ein Luxusmodell und für meine Gesundheit habe ich mich dafür entschieden. Mein anderer Rollator wog das doppelte, hatte ständig Schmerzen in den Armen. Jetzt bin ich Glücklich mir ihn doch geleistet zuhaben.	Germany	2022	52
#743	5	Super Rollator	Der Rollator wurde komplett montiert geliefert. Ich habe die Version in elfenbein. Es gibt keine lästigen Kabel. Aufklappen, Höhe der Handgriffe mit einem Klick einstellen und los gehts. Er rollt leicht und ist auch sehr geländegängig. Man sitzt gut und die Bremsen halten gut fest. Zuklappen mit einem Griff sehr gut. Zum Tragen mit nur knapp 5 Kilo sehr leicht. Für mein Gewicht mit 110 Kilo sehr …	Germany	2021	79
#744	5	leicht und super verarbeitet	Durch diesen schönen Rollator konnte mein Mann dazu gebracht werden, wieder mit aus der Wohnung zum Spaziergang mitzukommen. Er hatte so starke Rückenschmerzen, daß er am liebsten nur noch im Sessel sitzen bleiben und auf keinen Fall wie ein alter Mann mit Rollator gehen wollte. Dieser Leichtgewichtsrollator entspricht so gar nicht den althergebrachten Vorstellungen. Er sieht sehr stylisch aus, e…	Germany	2021	101
#745	1	Rollator	Leichter, stylischer Rollator. Jedoch sind die Bügel zu kurz, also nur für kleinere Menschen geeignet. Kein Ansprechpartner zu erreichen. Teurer Fehlkauf!!!!°	Germany	2021	21
#746	2	rollater instabile	too expensive	Germany	2021	2
#747	4	der "Leichte"! wirklich gut!	handgriffe sind etwas zu klein um sich richtig stützen zu können	Germany	2021	11
#748	5	Bin sehr zufrieden mit meinem neuen Rollator.	Der Rollator ist von sehr guten Qualität. Stützt gut und ist sehr modern. Er ist einfach Spitze!	Germany	2021	17
#749	4	Easy to handle, elegant and cozy.	Far to expensive! A Ferrari for handicapped!	Germany	2021	7
#750	5	Sehr leicht	Leicht, beque	Germany	2021	2
#751	5	Geeignet für Nürburg-Rennen	Der Rollator war für eine befreundete andere Person durch mich bestellt, die keinen Computer hat. Was ich bisher gehört habe, ist sie sehr angetan von dem schnittigen Äußeren des Gerätes und seinen sonstigen leicht zu handhabenden Funktionen. Endlich mal ein Begleiter, der so unkonventionell daherkommt! Größere Einkaufstasche wurde nachbestellt.	Germany	2021	49
#752	4	Leicht und handlich	Ein stylischer Rollator, formschön und praktikabel. Eine wahre Hilfe die allerdings auch ihren Preis hat.	Germany	2021	15
#753	5	Die Qualität ist Ausgezeichnet	Es ist einfach eine enorme Erleichterung man ist einfach wieder Flexibler unterwegs.Das verstauen ins Auto ist durch die leichtigkeiteinfach genial.	Germany	2021	20
#754	5	Endlich eine Rollator der mir die Sicherheit garantiert	Im Internet wurde nach einem leichten und funktionellen Rollator gesucht. Beim Ergebnis stach sofort der von X angebotene Carbon Ultralight Rollator in Auge, zuerst war natürlich die Preisangabe für uns sehr hoch. Doch nach gründlicher Überelegung haben wir uns für diesen Rollator entschieden. Nachdem wir die Lieferung erhalten hatten, konnten wie feststellen, es war richtig sich für diesen Carbo…	Germany	2021	84
#755	4	Rollator leicht 4,8kg	Sehr leicht,kann den Rolli leicht in das Auto heben ohne mich und meinen Rücken zu belasten. Von der Lenkung ist er ein bisschen bockig aber nur bei gewissen Bewegungen . Umgewöhnen gegen meinen anderen Rollator. Habe mir nach mass eine Tasche nähen lassen damit ich meine Handtasche verstauen kann.	Germany	2021	49
#756	5	BRILLIANT ROLLATOR and I Received a Refund for the V.A.T.	I just love this Rollator. I am a 76-year-old lady and have osteo-arthritis all over my body (including my hands) - and need two new hips and knees - so I need as much help as I can get. This is the third walker I have owned. The first was a cage with a bag - very unstable and scary. I disposed of that and bought a Carlett 900. This is also fantastic - very sturdy with a solid seat and large capa…	UK	2023	444
#757	5	Great	Great walker and lightweight. Easy to fold up. Would not recommend adding the backrest if you cant stand or unstable on your feet...as its pops out easily when folding and unfolding and trying to put it back when you nit stable is quite an effort if you dont have someone to assist.	UK	2023	52
#758	5	So light	Love this I can lift in car l*SMILIE* *SMILIE* *SMILIE* *SMILIE* *SMILIE*	UK	2023	12
#759	3	VAT refund?	First big gripe - how can I reclaim the £88 VAT in the UK? Impossible to can any help from Amazon and the seller just directed me back to the company. Secondly, even the medium size is quite narrow - yes I know exact measurements are given for the seat but, as another reviewer pointed out, there is still a tendency to catch clothing on the handles. I wish I'd bought the large size. Thirdly, the b…	UK	2023	155
#760		good	good	UK	2023	1
#761	5	Be on. Property for delivery	Ordered rollator for walking stability and mobility independently of family members. When delivery is made the outer Package is approx 6 ft long and 5 high which protects product inside someone at property has to be on site for assistance to delivery driver. Liked the style of it I’m female with arthritic hand but can manoeuvre Walker write well.	UK	2023	59
#762	5	will fit in boot of volkswagon 2023 gte	light and compact to fit in boot of car make sure handles are at lowest Hight adjust adjust wheels and carefully close boot lid.	UK	2023	24
#763	3	Don’t rely on the brakes. Take care.	Without doubt the lightest, most aesthetic and most expensive rollator. Light and compact with simple front fold mechanism. Two major faults. First, the brakes do not hold. It will roll away from you when you need it to steady your balance. Secondly, the seat is very narrow and the handles turn in and catch on clothing, making getting out of it a hazard. No chance of sitting with a coat on. So di…	UK	2023	79
#764	5	Exactly as advertised.. brilliant!!	This is so light & comfortable to walk with. It has given me the confidence to go walking again, I’m delighted with it.	UK	2023	23
#765	5	It is a pity that the back reat is not more pliable for me to fold at the same as folding the walker	I use this product to help me walk	UK	2023	8
#766	5	Beautiful item	Sadly too narrow for my partner to sit on	UK	2022	9
#767	5	Beautiful and not frumpy	Ok it's expensive but it is so different to the majority of rollators which though cheaper are far less aesthetically pleasing. I'm a young at heart 61yr old and I hated my previous rollator, it made me feel old and I only used it when absolutely necessary. This is a game changer. I took it out today and found it was smooth to use, the curb lifter is very useful and very importantly my posture wa…	UK	2022	117
#768	5	Excellent, easy to handle. Best rollator that I've had. Thoroughly recommend.	Excellent. Light and easy to fold.	UK	2022	6
#769	5	Wonderful so light changed my husband’s life	Light weight easy to use and assemble	UK	2021	7
#770	5	I've got my Acre and I'm not letting go. It's BRILLIANT !	Find the rollator very good . The only downside that I have found is that I am nervous it will 'run away with me' as I suffer from a muscle disability especially in my legs, which 'slows' my walking. This rollator although it has brakes, is inclined to race ahead of me . Worrying. If I go on a slight downhill slope I put the handbrake on which locks the back wheel but how long the tyres will last…	UK	2021	87
#771	5	The safest, lightest, best designed rollator ever.	This is truly an engineering marvel, congratulations to the engineers who spent so much time to get it right. Here are the features. First off, it is incredibly light at 10.5 pounds, but it feels even lighter because there are no external knobs, bolt heads, and wires that litter the surfaces of a regular rollator. You can grab it anywhere on its smooth structural side truss and lift it easily. It…	USA	2020	573
48	4.53191					64.2917

## Sheet: DB772856
No.	Stars	Title	Text	Country	Year	Word Count
#772	5	Such a well designed product!	The features of concealed brake cables so they do not catch on passing things, larger front wheels which makes going down kerbs more safer and the really comfortable seating so you have always got a seat where ever you go, unlike some it stands up when folded, especially neatly behind your chair in a cafe. I bought mine three years ago and have just bought another one as I have worn down the tyre…	UK	2023	127
#773	4	Very Pleased	Very pleased with this walker. I gave it four stars because for the first few months I was unable to fold it myself as it was too stiff. It has loosened enough now with repeated use. Also, the red clip that holds it together underneath when folded fell off whilst walking. Fortunately my husband was able to fix it. For comparison my dad has a more expensive x x X outdoor walker. In my opinion the …	UK	2023	133
#774	5	Fantastic Walker	After spending several weeks in hospital and using a traditional metal frame, we were delighted that my Father in Law was assessed for a wheeled walker. After researching several this one was an excellent price and arrived the next day. Given him the independence to walk and regain his strength. Five stars fantastic purchase.	UK	2023	54
#775	5	Best rollator	This is my second X X. The first was man handled my an airline and bent one of the wheel arms! I had no hesitation in placing an order for a replacement. There was no hesitation about replacing it with the same. It is sturdy, comfy, new model folds easier. I do a lot of cruising and I have been stopped by many people and they have photographed it to purchase it for relatives , the comment being i…	UK	2023	103
#776	5	So easy to handle	Get out and about with access for a rest anytime.	UK	2023	10
#777	5	Excellent product, spoiled slightly by an awful storage bag	I ordered this as an emergency replacement for my old rollator, which failed earlier this week after 6 years of heavy use. So far I’m very impressed. It feels slightly heavier than my old one. However, It is much sturdier (there is very little movement in the frame when walking or sitting). It’s very easy to fold and unfold. It rolls smoothly, even on quite rough surfaces. The parking brakes seem…	UK	2020	154
#778	5	MY BEST FRIEND THE NITRO	I first bought a Nitro 6 years ago with a red frame. It has been well travelled including flights abroad. My nitro has enabled me to keep walking as it gives me confidence and support. The seat is comfortable and the shopping bag is superb for shopping or just my handbag. It is not lightweight for me to pick up but folded down is easy to get into the car. I have just bought a new Nitro, this time…	UK	2019	176
#779	5	Easy-to-use adjustable height	Nothing	UK	2023	1
#780	5	A game changer brilliant	This is amazing really helps my husband with parkinson's to walk sturdy enough for him to stand after sitting, adec padded seat and back rest all folds up very easily, plus I can lift it *BEAMINGFACeWITHSMILINGEYES* Given him such a boost of confidence. He's 5ft 8	UK	2022	46
#781	4	Lightweight.	Item is lightweight and easy to use. Comes complete in the box. However it does not come with the red shock springs (as in the pictures) but a good item.	UK	2022	30
#782	5	Sturdy seats comfy easy to use	My husband is really pleased with the walker it’s sturdy , comfy , easy to use, handy basket back rest easy to fold.. Would highly recommend	UK	2022	26
#783	5	Highly recommend	Great rollator, well made, it is really good on all road and pavement surfaces. Highly recommend.	UK	2022	16
#784	5	I feel very safe using this Walker.	I cannot walk unaided and it makes me able to walk safely	UK	2022	12
#785	4	Light and easy to use	Light to use and folds easily. The front wheels sometimes swivel on rough or cobbled ground.	UK	2022	16
#786	5	Fine for tall people	It came already assembled easy to unpack nice and easy to use you can walk tall with it	UK	2022	18
#787	5	modern looking easy walking aid with comfy seat	Yes, this is perfect, lightweight, easy to use and has been a happy addition to help us enjoy walking with confidence	UK	2022	21
#788	5	Very easy to operate for 84 year old mum	Well made and gave my 84 year old mum with COP a new lease of life. Well made quality item easy to operate. Light enough for her to lift up onto kerbs get on the bus and fold herself. The bag is very handy too. When tired she takes a rest on the sturdy seat Excellent all round although a bit expensive for some folk worth saving up for.	UK	2021	68
#789	5	As Described only better.	This X X Rollator is everything it Describes, only more. It folds with one hand. It’s an amazing Aid for walking, sitting, carries everything. I would highly recommend it to everyone, So Light, Solid and versatile, amazing piece of engineering. Excellent value for the money.	UK	2021	45
#790	5	Large wheels good on bumpy ground.	The product is excellent but carrier is not a very good service, Icould have walked from Bournmouth quicker.	UK	2021	18
#791	5	Excellent	Sturdy easy to use worth the extra comparded to cheaper models	UK	2021	11
#792	5	Smooth walker	Really smooth and much more manoeuvrable than the one we had before. It is really light and folds easily, but at the same time is really stable. Seat is comfy too	UK	2021	31
#793	5	Life changer	Well designed and quality materials used in manufacture first class. Very stable giving user confidence to regain posture and balance to stride out.	UK	2021	23
#794	5	My mobile life	Brilliant thanks	UK	2021	2
#795	5	Restores mobility confidence	I purchased this for my Father who suffers from both dementia and mobility issues. It is a nice looking rollator and the large wheels mean that it can be used on various different terrains. It is sturdy and feels 'safe' whilst also being easy to fold and transport. There are many cheaper alternatives available but I truly believe that you get what you pay for and I am thrilled with this particula…	UK	2021	83
#796	5	Excellently rollator.	A very good rollator but Amazon will not give you the VAT for disabled people to which you may be eligible. They make it so difficult that you would be better off buying elsewhere!	UK	2021	34
#797	3	Keep checking the seat locking mechanisim	I don't like the fact that the Rollator seat won't stay in a locked position when my husband is pushing it along I need to sit on it to lock it and it still doesn't stay firm.Really concerned about it	UK	2021	40
#798	5	perfect thanks	perfect thanks	UK	2021	2
#799	5	Mum loves it!!	Ordered this for my mum as the one she had was not very sturdy, too low and difficult to fold. She absolutely loves this on - thank you!	UK	2021	28
#800	5	Really good	Love the big wheels, the height handles come up to. The sturdiness. Very pleased with this purchase.	UK	2020	17
#801	5	Nitro walker	Excellent product, gives me confidence nitroo	UK	2020	6
#802	5	Practical and excellent design.	Very sturdy. Not too lightweight, but can lift it into car boot. No external wires to get caught on things. Love the design. Very comfortable to sit on.	UK	2020	28
#803	4	Good, sturdy and comfy	It is very much as expected. I wanted a “sturdy” model, as I don’t drive I don’t have to lift it into a car. I performs very well on uneven ground but quite heavy to negotiate lifting up curbs. The seat is very supportive and comfortable, ideal to have sit down in the park, very useful at the moment to avoid using public seating! My only grumble is that it is difficult to fold. It locks into it’s…	UK	2020	110
#804	5	top one	very very good	UK	2020	3
#805	5	Ideal	I have punched two so says it all.	UK	2020	8
#806	5	excellent machine	Perfect support for my mum	UK	2020	5
#807	5	Excellent	This was bought for mum, it's given her more confidence.	UK	2020	10
#808	5	Solid but easy to transport	My father loves it.	UK	2020	4
#809	5	good	good	UK	2020	1
#810	5	Great buy!	Saw Captain Tom with this on his marathon fund raising walk. Brilliant in every respect	UK	2020	15
#811	5	Amazing Amazon... still working so hard !	Delivered in ONE day!! Well done as usual Amazing Amazon...a perfect Walker with BIG wheels !! I ordered a different walker last week but I realised when it arrived that the wheels were too small for walking in muddy parks so I gave it to a friend for her frail dad! Thankyou Amazon Hilary Mac	UK	2020	55
#812	1	One inch hole in the seat cover	Delivered without packaging and with a one inch square hole in the torn seat cover fabric	UK	2020	16
#813	5	black nitro	in my opinion the best rollator on the market very fast delivery to ireland i am 100% satisfied	UK	2020	18
#814	2	When there is anything in the bag it is so low that I have to get help tog get over the kerb	One side was loose and I had to sit on the seat to get it to stay locked. I am bitterly disappointed this promised so much and it did not deliver. I have waited 2 days for Hermes to uplift it. I refuse to stay in any longer waiting for them. I am absolutely furious	UK	2020	55
#815	5	Fantastic bit of kit	If you should ever need to use one of these make sure you check this out .	UK	2020	17
#816	5	Very easy to fold and hide on transport	Excellent Just what i was looking for!!	UK	2019	7
#817	3	Weighs a ton!	Too heavy for a disabled person to lift & fold	UK	2019	10
#818	5	Modern for me as a young woman.	Big wheels, smooth movement and looks great. I'm only 35 so I'm pleased to find something modern. I feel confident in using it and it does everything I need it to do. The bag holds loads of bits and is practical for being out with my young children. It has a small platform by the back wheel to lift over a kerb. It isn't incredibly lightweight, but I can certainly manage it with multiple health is…	UK	2019	96
#819	4	I am missing a part	I am missing the clamp which holds the walker together. I would like one sent to me. Thank you.	UK	2019	19
#820	5	I love it a lot!	easy to use, very smooth movement, and the chair is surprisingly comfortable! it also does very well on cut grass, and better than most frames on uneven ground. it's light enough that it moves easy but it's too heavy for me to lift it myself up a step or in and out of the car. its still lighter than many alternatives though.	UK	2019	62
#821	5	Great product	Great product. Saw this at a friends and it was significantly more robust than our existing dilator. It’s missing the red safety bow that holds it together when folded which is a shame but otherwise the product is definitely worth the money.	UK	2019	42
#822	5	Fantastic	Fantastic product my mother in law is really unsteady on her feet and it’s brilliant for her it’s light weight and fits perfectly in her boot of car and even comes with a little bag and she can sit on it when she gets tired absolutely fantastic product	UK	2019	48
#823	5	Sturdy and comfortable	This is perfect for my needs. I was surprised at how comfortable the seat is. I am tall and the height adjustment is easy to use and to find the right height for me. I recommend this rollator.	UK	2019	38
#824	5	Beautiful looking product and a very good quality.	It is an outstanding product, good quality, sadly it is not me because I have severe Arthritis with movement disability, and a Spinal problem, hence the seat is very low for for me. I found it hard to push along by myself, only due to the fact my ailments are so sever. Sadly I was most disappointing that I could not use such a beautiful product. I would highly recommend this product to others.	UK	2019	73
#825	5	VAT relief	Fantastic product but have been trying to claim the VAT back as am disabled . We downloaded the form and sent it in with proof of entitlement but have heard nothing since and now have no clear way of contacting the seller or Amazon.	UK	2019	44
#826	5	Strong sturdy and lightweight	Arrived fully assembled Very lightweight but very strong. Easy to fold and manoeuvre Gives confidence. 86 year old loves it	UK	2019	19
#827	5	BEST ROLLATOR EVER	I am so delighted with my new rollator, It is so easy to use - much greater support and ease to move over rougher terrain is incredible. So many people has stopped me to ask about it and travelling by bus is great as it folds up so conveniently allowing me to place it out of the way. JUST LOVE IT - LOVE IT -HIGHLY RECOMMENDED. By the way the safety clip issue is that these Drive rollators are no …	UK	2018	98
#828	5	I havetwo of these I use at home - onein ...	I havetwo of these I use at home - onein the house, and one stored in the car to use when I am out. I will be visiting my daughter in Scotland so I ordered this one to use there. The item itself is fabulous, and it was delivered on time.		2018	51
#829	5	Fantastic	Changed my life I am now able to walk with confidence it’s sturdy it gives me balance	UK	2018	17
#830	5	Five star	Excerlent!	UK	2018	1
#831	5	Five Stars	Given auntie her independence back	UK	2017	5
#832	5	Five Stars	Excellent	UK	2017	1
#833	5	Great walker. Feels much safer than our old 6inch …	Great walker. Feels much safer than our old 6inch wheeled one.	UK	2017	11
#834	5	It's a great product.	First of all this thing has big wheels it's going to help outside the breaks are fine but I never really used em the grips are kinda small but I'm sure I'll get used to it it's designed to use your feet while walking and it forces you to keep your back straight that sounds bad but it's great so I'll learn to walk properly the design is great and it's easy to put in the car it's also customizeble …	UK	2017	106
#835	5	People comment on it as it is so sturdy and handy	This was bought for my mother in law. People comment on it as it is so sturdy and handy. It is with her everywhere and it has really given her freedom to get about.	UK	2017	34
#836	5	Great trolley	Great trolley at a good price.my mum loves it and is practical and easy to use.	UK	2017	16
#837	5	Walk with roll control!	Having no core stability, a normal rollator just runs away from me, out-of-control, whereas the extra stability of the X X's large front wheels is super and I can walk again using it and have a comfortable seat to rest on.	UK	2017	41
#838	5	very pleased	My mum who has severe arthritis was very pleased with this,very sturdy and gives her support and confidence out and about.Folds up and fits in car and the seat is good for those much needed rests	UK	2017	36
#839	5	Amazing	Arrived today. My husband purchased this for me yesterday it arrived at 8.30 this morning. I can't believe how much easier it makes it for me to walk compared with using a stick. Its light enough I can put it in the car myself. I am already planning taking trips out that I haven't been able to do for years. I passed another lady using a conventional rollator today and she said wow that looks smar…	UK	2017	95
#840	5	Five Stars	Pleased with the replacement black/red which was eventually received.	UK	2016	9
#841	5	highly recommend	Accurate & timely.. highly recommend	UK	2016	5
#842	5	Five Stars	Very good quality, comfortable. Big wheels - Better movement. Light.	UK	2016	10
#843	1	Beware high cost of spare parts.	Had this rollator for 3 years.....it's a attractive rollator but beware....a brake cable snapped and the only place I could get a replacement cable is from Drive themselves in America and the postage cost , at $127 for a part that costs $27.	UK	2016	43
#844	5	Revolutionary Rollator.	This is an excellent product. My wife had a three wheeled walker which was OK but lacked stability and seating. The Nitro provides excellent stability whilst walking and, due to major back surgery requiring regular rest, provides excellent seating when required. This product is manufactured to a high standard. The larger wheels make uneven surfaces easier to manage with less vibration through the…	UK	2016	97
#845	4	Four Stars	Good product and works as on the tin . Excellent supplier , most helpful .	UK	2016	14
#846	5	Perfect	Wow, very well built, very light, turns on the spot. Comfortable seat. Everything you could want from a rollator. I bought my father a rollator less than two years ago but this is light years ahead in terms of design. An excellent price for what is a state of the art piece of kit. If you need a rollator this is the one to go for.	UK	2016	66
#847	5	Excellent.. Manouvers well	Excellent .. Manouvers well... Very light... Looks good... Mum loves it	UK	2016	11
#848	5	x x Rollator	Excellent. Bought for my daughter who finds it very stable and easy to fold and use. Delivered on time and well packed.	UK	2016	22
#849	5	Delivery excellent.	First Class so stable gives a feeling of confidence. Delivery excellent.	UK	2015	11
#850	5	Really sturdy walker. Good Value for your money, worth every penny.	Excellent quick delivery ordered early evening delivered next morning. Very sturdy walker, has given my husband confidants to walk with it, when it came to get used to it he would go for a walk along the corridors in our apartment block every day to get himself ready to go outside. In fact we went out the other Sunday for a walk, it was the first time in over 3 years since he has been outside wal…	UK	2015	151
#851	5	Great walker	This is a great walker. It is easy to adjust, comfortable to use, and folds easily.	UK	2015	16
#852	5	a real fashion statement out and about.	Wow! I was fed up looking like an old lady when using my rollator,then I came across this from drive medical. so light strong,lovely colours available, easy to alter height with no screws to undo. completely compact,nice bag on front,removable,and a good deep comfortable seat matching back rest. Stable to walk with long stride if long legs,I love it ,and a great price, used amazon next day,ordere…	UK	2015	110
#853	5	A very good product definatly 5 Star.	This is a good rollator . I did have some problems getting it delivered however after getting hold of Stewart the on line manager at Miller care Mobility he went into overdrive and it arrived about 10.45 this morning so I am very pleased and withdraw my older review about miller care. Thank you Stewart for your excellent help.	UK	2015	58
#854	5	Five Stars	Great quality product sturdily made. Arrived well packaged and quickly. Very happy.	UK	2015	12
#855	5	x Rollator	Wonderful, ordered late on Wednesday delivered on Friday, can't be any better. Exactly as described can't wait to use it tomorrow. This will make a world of difference to my husband's standard of life.	UK	2015	34
#856	3	x x Rollator	Pros : lightweight Easily folded Can lifted into car no trouble Very manoueverable Useful bag and comfy seat Cons: Handles a bit on the high side for me Would appear to be more suitable for a tall person (I am 5ft 5ins) No clip to hold walking sticks If I had been able to road try I would not have purchased it in spite of the good attributes listed above	UK	2015	70
85	4.72941					40.0588

[truncated: 2 more sheets: DM857957, HE9581028]
