# Supplementary material for: Rollator usability from a nursing science perspective: A parallel qualitative content analysis of customer reviews on Amazon
Source: Int J Nurs Stud Adv. 2025 Sep 11;9:100422. doi: 10.1016/j.ijnsa.2025.100422 (PMC12475869; doi:10.1016/j.ijnsa.2025.100422)
Supplement: Supplementary file 2 [file mmc2.xlsx]

## Sheet: Tabelle1
Code	SubCode	Code Discription	Examples	Encoding Rules
Dimensions	DK2: satisfied	Covers the handling of rollators in terms of their product dimensions such as height, width, and length.	Good for folding. Compact Quick to stow away e.g. in the car. Small so slim to stow in the corner folds up quickly	Is coded if the basic assessment is positive
Dimensions	DK3: not satisfied	Covers the handling of rollators in terms of their product dimensions such as height, width, and length.	Not space-saving in the car Takes up a lot of space bulky	Is coded if the basic assessment is negative
Weight	WK2: satisfied	Covers the lifting and moving of rollators in terms of their product weight.	Lightweight materals	Is coded if the basic assessment is positive Only coded if ‘light’ refers to the rollator weight
Weight	WK3: not satisfied	Covers the lifting and moving of rollators in terms of their product weight.	Rollator is very heavy! The material is too heavy!	Is coded if the basic assessment is negative Only coded if ‘light’ refers to the rollator weight
Adjustments	AK2: satisfied	Includes the adjustments of adaptable rollator parts such as handles and the attachment of accessories.	The handles are easy to adjust The basket is easy to attach The suspension of the shopping bag is practical	Is coded if the basic assessment is positive
Adjustments	AK3: not satisfied	Includes the adjustments of adaptable rollator parts such as handles and the attachment of accessories.	The basket is hooked in with 2 hooks which are (unfortunately) permanently mounted. Handles cannot be adjusted. The basket is difficult to remove.	Is coded if the basic assessment is negative
Safety	SK2: satisfied	Covers the extent to which the use of rollators is safe, secure und harmless.	The additional reflectors offer extra safety even in the dark I feel safe	Is coded if the basic assessment is positive
Safety	SK3: not satisfied	Covers the extent to which the use of rollators is safe, secure und harmless.	I've almost crashed 3 times as a result. What a pity I don't feel safe I don't trust the rollator	Is coded if the basic assessment is negative
Durability	DUK2: satisfied	Describes the robustness and sturdiness of rollators.	Sturdy stable durable	Is coded if the basic assessment is positive
Durability	DUK3: not satisfied	Describes the robustness and sturdiness of rollators.	So the ball bearings in the front wheels are worn out very quickly Seams already broken seems unstable does not look durable	Is coded if the basic assessment is negative Always code when damage is reported
Easy to use	EK2: satisfied	Describes how uncomplicated it is to use rollators in practical everyday life.	Simple assembly Easy to drive Easy to push	Is coded if the basic assessment is positive
Easy to use	EK3: not satisfied	Describes how uncomplicated it is to use rollators in practical everyday life.	Unfortunately too bulky, can not be rolled so well, u turn unfortunately nothing for me if I want to fold it up very small, it's a bit of a hassle with the two knurled screws it takes an unnecessarily long time to fold and set up	Is coded if the basic assessment is negative
Comfort	CK2: satisfied	Describes the physical and psychological well-being associated with the use of a rollator.	Visually appealing rollator Beautiful design Seat surface nice and comfortable to sit on Good style	Is coded if the basic assessment is positive
Comfort	CK3: not satisfied	Describes the physical and psychological well-being associated with the use of a rollator.	Not beautifully finished. It was cheap and feels cheap I sit really badly on it I feel ashamed when I'm out and about with the rollator I am in pain when I use the rollator	Is coded if the basic assessment is negative
Effectiveness	EFK2: satisfied	Describes how accurately the tasks to be solved are achieved in their goals.	Works well for our needs. Support function is generally quite good Works well. Does what it promises	Is coded if the basic assessment is positive
Effectiveness	EFK3: not satisfied	Describes how accurately the tasks to be solved are achieved in their goals.	Brakes sluggish, poor guidance, construction cables protrude outwards Unfortunately not quite as resilient The brakes are weak	Is coded if the basic assessment is negative
Service delivery	SDK2: satisfied	Describes how easy it is to purchase the rollator and how long it takes from order to deliver.	Delivery went quickly as announced Fast delivery	Is coded if the basic assessment is positive
Service delivery	SDK3: not satisfied	Describes how easy it is to purchase the rollator and how long it takes from order to deliver.	Delivery took 3 days longer than announced. Packaging unsuitable for shipping. Plastic loop around the box literally slit open the box, box itself extremely brittle.	Is coded if the basic assessment is negative
Repairs and servicing	RSK2: satisfied	Describes how easy it is to repair and service the rollator.	Completely satisfied, even if the walking stick holder was broken. I wrote an email and the replacement part is already on its way	Is coded if the basic assessment is positive
Repairs and servicing	RSK3: not satisfied	Describes how easy it is to repair and service the rollator.	The only place I could get a replacement cable is from XX themselves in America and the postage cost , at $127 for a part that costs $27	Is coded if the basic assessment is negative
Professional service	PSK2: satisfied	Describes the quality of the information provided about rollators, the accessibility and competence of the professionals.	Nice customer service Everything as described	Is coded if the basic assessment is positive
Professional service	PSK3: not satisfied	Describes the quality of the information provided about rollators, the accessibility and competence of the professionals.	However, the instructions are of poor photo quality. The description does not live up to its promise	Is coded if the basic assessment is negative
Follow-up service	FUK2: satisfied	Describes ongoing support services about rollators, like check-ups etc.	The follow-up was good	Is coded if the basic assessment is positive
Follow-up service	FUK3: not satisfied	Describes ongoing support services about rollators, like check-ups etc.	There was no follow-up care I did not feel well supported	Is coded if the basic assessment is negative
